# Supplementary material for: N-(Benzothia­zol-2-yl)butyramide
Source: Acta Crystallogr Sect E Struct Rep Online. 2008 Jul 12;64(Pt 8):o1486. doi: 10.1107/S1600536808020667 (PMC2962116; doi:10.1107/S1600536808020667)
Supplement: Supplementary file 1 [file e-64-o1486-sup1.cif]

##############################################################################
###                                                                        ###
###        Electronic paper (Acta Crystallographica Section E)             ###
###                                                                        ###
##############################################################################
#                                                                            #
# This CIF contains the data in a paper accepted for publication in Acta     #
# Crystallographica Section E. It conforms to the requirements of Notes      #
# for Authors for Section E, and has been peer reviewed under the auspices   #
# of the IUCr Commission on Journals.                                        #
#                                                                            #
# Full details of the Crystallographic Information File format               #
# are given in the paper "The Crystallographic Information File (CIF):       #
# a New Standard Archive File for Crystallography" by S. R. Hall, F. H.      #
# Allen and I. D. Brown [Acta Cryst. (1991), A47, 655-685].                  #
#                                                                            #
# The current version of the core CIF dictionary is obtainable from          #
# ftp://ftp.iucr.org/pub/cif_core.dic. The current version number is 2.4.    #
#                                                                            #
# Software is freely available for graphical display of the structure(s) in  #
# this CIF.  For information consult the CIF home page http://www.iucr.org/  #
# cif/home.html                                                              #
#                                                                            #
# This file may be used for bona fide research purposes within the           #
# scientific community so long as proper attribution is given to the journal # 
# article from which it was obtained.                                        #
#                                                                            #
##############################################################################
                                             
data_I
_audit_creation_method     SHELXL-97
_chemical_name_systematic
;
<i>N</i>-(Benzothiazol-2-yl)butyramide
;
_chemical_name_common     ?
_chemical_formula_moiety     'C11 H12 N2 O S'
_chemical_formula_sum     'C11 H12 N2 O S'
_chemical_formula_iupac     'C11 H12 N2 O S'
_chemical_formula_weight     220.29
_chemical_melting_point     ?
_symmetry_cell_setting     triclinic
_symmetry_space_group_name_H-M     'P -1'
_symmetry_space_group_name_Hall     '-P 1'
loop_
    _symmetry_equiv_pos_as_xyz
    'x, y, z'
    '-x, -y, -z'
_cell_length_a     5.2916(4)
_cell_length_b     7.4462(8)
_cell_length_c     13.5650(10)
_cell_angle_alpha     92.618(7)
_cell_angle_beta     90.607(6)
_cell_angle_gamma     107.185(8)
_cell_volume     509.92(8)
_cell_formula_units_Z     2
_cell_measurement_reflns_used     4460
_cell_measurement_theta_min     2.8596
_cell_measurement_theta_max     30.7143
_cell_measurement_temperature     100(2)
_exptl_crystal_description     plate
_exptl_crystal_colour     yellow
_exptl_crystal_size_max     0.35
_exptl_crystal_size_mid     0.20
_exptl_crystal_size_min     0.05
_exptl_crystal_density_diffrn     1.435
_exptl_crystal_density_meas     ?
_exptl_crystal_density_method     'not measured'
_exptl_crystal_F_000     232
_exptl_absorpt_coefficient_mu     0.289
_exptl_absorpt_correction_type     multi-scan
_exptl_absorpt_process_details
;
(CrysAlis RED; Oxford Diffraction, 2008)
;
_exptl_absorpt_correction_T_min     0.97709
_exptl_absorpt_correction_T_max     1.00000
_exptl_special_details
;
;
_diffrn_ambient_temperature     100(2)
_diffrn_radiation_type     MoK\a
_diffrn_radiation_wavelength     0.71073
_diffrn_radiation_source     'Enhance (Mo) X-ray Source'
_diffrn_radiation_monochromator     graphite
_diffrn_measurement_device_type     'Oxford Diffraction Xcalibur S'
_diffrn_measurement_method     \w
_diffrn_detector_area_resol_mean     16.1057
_diffrn_reflns_number     8577
_diffrn_reflns_av_R_equivalents     0.0351
_diffrn_reflns_av_sigmaI/netI     0.0425
_diffrn_reflns_theta_min     2.87
_diffrn_reflns_theta_max     29.99
_diffrn_reflns_theta_full     29.00
_diffrn_measured_fraction_theta_max     0.915
_diffrn_measured_fraction_theta_full     0.963
_diffrn_reflns_limit_h_min     -7
_diffrn_reflns_limit_h_max     7
_diffrn_reflns_limit_k_min     -9
_diffrn_reflns_limit_k_max     10
_diffrn_reflns_limit_l_min     -19
_diffrn_reflns_limit_l_max     18
_diffrn_standards_number     ?
_diffrn_standards_interval_count     ?
_diffrn_standards_interval_time     ?
_diffrn_standards_decay_%     ?
_refine_special_details
;
Refinement of <i>F</i>^2^ against ALL reflections. The weighted <i>R</i>-factor
<i>wR</i> and goodness of fit <i>S</i> are based on <i>F</i>^2^, conventional
<i>R</i>-factors <i>R</i> are based on <i>F</i>, with <i>F</i> set to zero for
negative <i>F</i>^2^. The threshold expression of <i>F</i>^2^ >
\s(<i>F</i>^2^) is used only for calculating <i>R</i>-factors(gt) <i>etc</i>.
and is not relevant to the choice of reflections for refinement.
<i>R</i>-factors based on <i>F</i>^2^ are statistically about twice as large
as those based on <i>F</i>, and <i>R</i>- factors based on ALL data will be
even larger.
;
_reflns_number_total     2728
_reflns_number_gt     2172
_reflns_threshold_expression     I>2\s(I)
_refine_ls_structure_factor_coef     Fsqd
_refine_ls_matrix_type     full
_refine_ls_R_factor_all     0.0486
_refine_ls_R_factor_gt     0.0353
_refine_ls_wR_factor_gt     0.0867
_refine_ls_wR_factor_ref     0.0905
_refine_ls_goodness_of_fit_ref     0.991
_refine_ls_restrained_S_all     0.991
_refine_ls_number_reflns     2728
_refine_ls_number_parameters     141
_refine_ls_number_restraints     0
_refine_ls_hydrogen_treatment     mixed
_refine_ls_weighting_scheme     calc
_refine_ls_weighting_details     'calc w=1/[\s^2^(Fo^2^)+(0.0544P)^2^]'
_atom_sites_solution_hydrogens     geom
_atom_sites_solution_primary     direct
_atom_sites_solution_secondary     difmap
_refine_ls_shift/su_max     0.001
_refine_ls_shift/su_mean     0.000
_refine_diff_density_max     0.411
_refine_diff_density_min     -0.262
_refine_ls_extinction_method     none
_refine_ls_extinction_coef     ?
loop_
    _atom_type_symbol
    _atom_type_description
    _atom_type_scat_dispersion_real
    _atom_type_scat_dispersion_imag
    _atom_type_scat_source
    'C' 'C' 0.0033 0.0016
                         'International Tables Vol C Tables 4.2.6.8 and 6.1.1.4'
    'H' 'H' 0.0000 0.0000
                         'International Tables Vol C Tables 4.2.6.8 and 6.1.1.4'
    'N' 'N' 0.0061 0.0033
                         'International Tables Vol C Tables 4.2.6.8 and 6.1.1.4'
    'O' 'O' 0.0106 0.0060
                         'International Tables Vol C Tables 4.2.6.8 and 6.1.1.4'
    'S' 'S' 0.1246 0.1234
                         'International Tables Vol C Tables 4.2.6.8 and 6.1.1.4'
_computing_data_collection
;
CrysAlis CCD (Oxford Diffraction, 2008)
;
_computing_cell_refinement
;
CrysAlis RED (Oxford Diffraction, 2008)
;
_computing_data_reduction
;
CrysAlis RED (Oxford Diffraction, 2008)
;
_computing_structure_solution     'SHELXS97 (Sheldrick, 2008)'
_computing_structure_refinement     'SHELXL97 (Sheldrick, 2008)'
_computing_molecular_graphics     'XP (Siemens, 1994)'
_computing_publication_material     'SHELXL97 (Sheldrick, 2008)'
loop_
    _atom_site_type_symbol
    _atom_site_label
    _atom_site_fract_x
    _atom_site_fract_y
    _atom_site_fract_z
    _atom_site_U_iso_or_equiv
    _atom_site_adp_type
    _atom_site_calc_flag
    _atom_site_refinement_flags
    _atom_site_occupancy
    _atom_site_disorder_assembly
    _atom_site_disorder_group
    N N1 0.3005(2) 0.17657(16) 0.43971(8) 0.0115(2) Uani d . 1 . .
    H H1 0.142(3) 0.110(2) 0.4321(11) 0.019(4) Uiso d . 1 . .
    N N2 0.2856(2) 0.10743(16) 0.60669(8) 0.0110(2) Uani d . 1 . .
    O O 0.65683(18) 0.36649(14) 0.36601(7) 0.0168(2) Uani d . 1 . .
    S S 0.74719(6) 0.32370(5) 0.55350(2) 0.01216(11) Uani d . 1 . .
    C C1 0.2219(3) 0.2887(2) 0.08646(10) 0.0186(3) Uani d . 1 . .
    H H1A 0.1669 0.1526 0.0710 0.028 Uiso calc R 1 . .
    H H1B 0.3186 0.3540 0.0309 0.028 Uiso calc R 1 . .
    H H1C 0.0653 0.3306 0.0981 0.028 Uiso calc R 1 . .
    C C2 0.4007(3) 0.3337(2) 0.17869(9) 0.0141(3) Uani d . 1 . .
    H H2A 0.5602 0.2931 0.1665 0.017 Uiso calc R 1 . .
    H H2B 0.4589 0.4715 0.1934 0.017 Uiso calc R 1 . .
    C C3 0.2581(2) 0.2353(2) 0.26720(9) 0.0120(3) Uani d . 1 . .
    H H3A 0.1017 0.2794 0.2799 0.014 Uiso calc R 1 . .
    H H3B 0.1935 0.0983 0.2506 0.014 Uiso calc R 1 . .
    C C4 0.4267(2) 0.26838(19) 0.35982(9) 0.0118(3) Uani d . 1 . .
    C C5 0.4162(2) 0.19131(19) 0.53257(9) 0.0102(3) Uani d . 1 . .
    C C6 0.4520(2) 0.14896(19) 0.69100(9) 0.0109(3) Uani d . 1 . .
    C C7 0.3830(3) 0.0893(2) 0.78621(9) 0.0130(3) Uani d . 1 . .
    H H7 0.2093 0.0123 0.7986 0.016 Uiso calc R 1 . .
    C C8 0.5711(3) 0.1442(2) 0.86165(9) 0.0142(3) Uani d . 1 . .
    H H8 0.5244 0.1051 0.9264 0.017 Uiso calc R 1 . .
    C C9 0.8288(3) 0.2560(2) 0.84506(10) 0.0145(3) Uani d . 1 . .
    H H9 0.9547 0.2907 0.8983 0.017 Uiso calc R 1 . .
    C C10 0.9017(3) 0.3166(2) 0.75156(10) 0.0133(3) Uani d . 1 . .
    H H10 1.0764 0.3922 0.7395 0.016 Uiso calc R 1 . .
    C C11 0.7103(3) 0.26286(19) 0.67562(9) 0.0110(3) Uani d . 1 . .
loop_
    _atom_site_aniso_label
    _atom_site_aniso_U_11
    _atom_site_aniso_U_22
    _atom_site_aniso_U_33
    _atom_site_aniso_U_12
    _atom_site_aniso_U_13
    _atom_site_aniso_U_23
    N1 0.0082(5) 0.0137(6) 0.0107(5) 0.0002(5) -0.0016(4) 0.0019(4)
    N2 0.0099(5) 0.0118(6) 0.0109(5) 0.0026(4) 0.0002(4) 0.0006(4)
    O 0.0122(4) 0.0210(6) 0.0135(5) -0.0013(4) 0.0001(4) 0.0041(4)
    S 0.00957(16) 0.0143(2) 0.01083(16) 0.00062(12) 0.00010(11) 0.00174(12)
    C1 0.0215(7) 0.0210(8) 0.0123(6) 0.0046(6) -0.0013(5) 0.0027(6)
    C2 0.0137(6) 0.0167(8) 0.0120(6) 0.0043(6) 0.0009(5) 0.0029(5)
    C3 0.0106(6) 0.0132(7) 0.0118(6) 0.0030(5) -0.0010(5) 0.0010(5)
    C4 0.0130(6) 0.0107(7) 0.0122(6) 0.0041(5) 0.0009(5) 0.0006(5)
    C5 0.0104(6) 0.0090(7) 0.0116(6) 0.0034(5) 0.0000(4) 0.0006(5)
    C6 0.0115(6) 0.0102(7) 0.0120(6) 0.0048(5) -0.0003(5) -0.0007(5)
    C7 0.0116(6) 0.0137(7) 0.0139(6) 0.0036(5) 0.0018(5) 0.0025(5)
    C8 0.0164(6) 0.0166(8) 0.0110(6) 0.0067(6) 0.0008(5) 0.0024(5)
    C9 0.0142(6) 0.0155(8) 0.0142(6) 0.0055(5) -0.0040(5) -0.0007(5)
    C10 0.0123(6) 0.0125(7) 0.0148(6) 0.0036(5) -0.0012(5) -0.0004(5)
    C11 0.0120(6) 0.0111(7) 0.0108(6) 0.0048(5) 0.0009(4) 0.0013(5)
_geom_special_details
;
All e.s.d.'s (except the e.s.d. in the dihedral angle between two l.s. planes)
are estimated using the full covariance matrix. The cell e.s.d.'s are taken
into account individually in the estimation of e.s.d.'s in distances, angles
and torsion angles; correlations between e.s.d.'s in cell parameters are only
used when they are defined by crystal symmetry. An approximate (isotropic)
treatment of cell e.s.d.'s is used for estimating e.s.d.'s involving l.s.
planes.
Non-bonded distance
3.5267 (0.0007) S - S_$2 $2 - <i>x</i> + 2, -<i>y</i> + 1, -<i>z</i> + 1
Least-squares planes (<i>x</i>,<i>y</i>,<i>z</i> in crystal coordinates) and
deviations from them (* indicates atom used to define plane)
- 2.9402 (0.0016) <i>x</i> + 6.9014 (0.0013) <i>y</i> + 2.6739 (0.0017)
<i>z</i> = 1.5591 (0.0012)
* -0.0482 (0.0011) N1 * -0.0353 (0.0010) N2 * 0.0176 (0.0010) O * -0.0420
(0.0006) S * 0.0121 (0.0012) C1 * 0.0438 (0.0012) C2 * 0.0205 (0.0013) C3 *
0.0008 (0.0013) C4 * -0.0386 (0.0013) C5 * -0.0125 (0.0012) C6 * 0.0334
(0.0011) C7 * 0.0608 (0.0012) C8 * 0.0306 (0.0012) C9 * -0.0160 (0.0011) C10 *
-0.0269 (0.0012) C11
Rms deviation of fitted atoms = 0.0332
;
loop_
    _geom_bond_atom_site_label_1
    _geom_bond_atom_site_label_2
    _geom_bond_site_symmetry_2
    _geom_bond_distance
    _geom_bond_publ_flag
    N1 C4 . 1.3788(16) ?
    N1 C5 . 1.3803(16) ?
    N2 C5 . 1.3022(16) ?
    N2 C6 . 1.4015(16) ?
    O C4 . 1.2209(16) ?
    S C11 . 1.7351(13) ?
    S C5 . 1.7501(13) ?
    C1 C2 . 1.5238(18) ?
    C2 C3 . 1.5236(17) ?
    C3 C4 . 1.5011(17) ?
    C6 C7 . 1.4019(17) ?
    C6 C11 . 1.4027(18) ?
    C7 C8 . 1.3802(18) ?
    C8 C9 . 1.3988(19) ?
    C9 C10 . 1.3858(18) ?
    C10 C11 . 1.3956(18) ?
    N1 H1 . 0.841(17) ?
    C1 H1A . 0.9800 ?
    C1 H1B . 0.9800 ?
    C1 H1C . 0.9800 ?
    C2 H2A . 0.9900 ?
    C2 H2B . 0.9900 ?
    C3 H3A . 0.9900 ?
    C3 H3B . 0.9900 ?
    C7 H7 . 0.9500 ?
    C8 H8 . 0.9500 ?
    C9 H9 . 0.9500 ?
    C10 H10 . 0.9500 ?
loop_
    _geom_angle_atom_site_label_1
    _geom_angle_atom_site_label_2
    _geom_angle_atom_site_label_3
    _geom_angle_site_symmetry_1
    _geom_angle_site_symmetry_3
    _geom_angle
    _geom_angle_publ_flag
    C4 N1 C5 . . 123.92(11) ?
    C5 N2 C6 . . 108.90(10) ?
    C11 S C5 . . 87.62(6) ?
    C3 C2 C1 . . 111.29(11) ?
    C4 C3 C2 . . 113.98(11) ?
    O C4 N1 . . 121.46(12) ?
    O C4 C3 . . 124.23(11) ?
    N1 C4 C3 . . 114.30(11) ?
    N2 C5 N1 . . 121.66(11) ?
    N2 C5 S . . 118.00(9) ?
    N1 C5 S . . 120.34(9) ?
    N2 C6 C7 . . 126.34(12) ?
    N2 C6 C11 . . 114.83(11) ?
    C7 C6 C11 . . 118.83(12) ?
    C8 C7 C6 . . 119.00(12) ?
    C7 C8 C9 . . 121.58(12) ?
    C10 C9 C8 . . 120.45(12) ?
    C9 C10 C11 . . 117.88(12) ?
    C10 C11 C6 . . 122.25(12) ?
    C10 C11 S . . 127.12(10) ?
    C6 C11 S . . 110.63(9) ?
    C4 N1 H1 . . 118.4(11) ?
    C5 N1 H1 . . 117.7(11) ?
    C2 C1 H1A . . 109.5 ?
    C2 C1 H1B . . 109.5 ?
    H1A C1 H1B . . 109.5 ?
    C2 C1 H1C . . 109.5 ?
    H1A C1 H1C . . 109.5 ?
    H1B C1 H1C . . 109.5 ?
    C3 C2 H2A . . 109.4 ?
    C1 C2 H2A . . 109.4 ?
    C3 C2 H2B . . 109.4 ?
    C1 C2 H2B . . 109.4 ?
    H2A C2 H2B . . 108.0 ?
    C4 C3 H3A . . 108.8 ?
    C2 C3 H3A . . 108.8 ?
    C4 C3 H3B . . 108.8 ?
    C2 C3 H3B . . 108.8 ?
    H3A C3 H3B . . 107.7 ?
    C8 C7 H7 . . 120.5 ?
    C6 C7 H7 . . 120.5 ?
    C7 C8 H8 . . 119.2 ?
    C9 C8 H8 . . 119.2 ?
    C10 C9 H9 . . 119.8 ?
    C8 C9 H9 . . 119.8 ?
    C9 C10 H10 . . 121.1 ?
    C11 C10 H10 . . 121.1 ?
loop_
    _geom_torsion_atom_site_label_1
    _geom_torsion_atom_site_label_2
    _geom_torsion_atom_site_label_3
    _geom_torsion_atom_site_label_4
    _geom_torsion_site_symmetry_1
    _geom_torsion_site_symmetry_2
    _geom_torsion_site_symmetry_3
    _geom_torsion_site_symmetry_4
    _geom_torsion
    _geom_torsion_publ_flag
    C1 C2 C3 C4 . . . . 177.95(12) ?
    C5 N1 C4 O . . . . 2.2(2) ?
    C5 N1 C4 C3 . . . . -178.25(12) ?
    C2 C3 C4 O . . . . 0.8(2) ?
    C2 C3 C4 N1 . . . . -178.73(11) ?
    C6 N2 C5 N1 . . . . -179.44(12) ?
    C6 N2 C5 S . . . . 0.99(15) ?
    C4 N1 C5 N2 . . . . 177.35(12) ?
    C4 N1 C5 S . . . . -3.09(18) ?
    C11 S C5 N2 . . . . -0.39(11) ?
    C11 S C5 N1 . . . . -179.97(12) ?
    C5 N2 C6 C7 . . . . 178.19(13) ?
    C5 N2 C6 C11 . . . . -1.25(17) ?
    N2 C6 C7 C8 . . . . -179.52(13) ?
    C11 C6 C7 C8 . . . . -0.1(2) ?
    C6 C7 C8 C9 . . . . -0.6(2) ?
    C7 C8 C9 C10 . . . . 0.6(2) ?
    C8 C9 C10 C11 . . . . 0.2(2) ?
    C9 C10 C11 C6 . . . . -1.0(2) ?
    C9 C10 C11 S . . . . 178.35(10) ?
    N2 C6 C11 C10 . . . . -179.60(12) ?
    C7 C6 C11 C10 . . . . 0.9(2) ?
    N2 C6 C11 S . . . . 0.99(15) ?
    C7 C6 C11 S . . . . -178.49(10) ?
    C5 S C11 C10 . . . . -179.73(14) ?
    C5 S C11 C6 . . . . -0.35(10) ?
loop_
    _geom_hbond_atom_site_label_D
    _geom_hbond_atom_site_label_H
    _geom_hbond_atom_site_label_A
    _geom_hbond_site_symmetry_A
    _geom_hbond_distance_DH
    _geom_hbond_distance_HA
    _geom_hbond_distance_DA
    _geom_hbond_angle_DHA
    N1 H1 N2 2_556 0.84(2) 2.40(2) 3.232(2) 172.0(10)
    C10 H10 O 2_766 0.95 2.46 3.277(2) 144.1
    C2 H2B Cent(C6--C11) 2_666 0.99 2.66 3.56 152
    C3 H3B Cent(C6--C11) 2_656 0.99 2.64 3.47 142
data_global
_journal_date_recd_electronic     2008-06-21
_journal_date_accepted     2008-07-04
_journal_name_full     'Acta Crystallographica, Section E'
_journal_year     2008
_journal_volume     64
_journal_issue      8
_journal_page_first     o1486
_journal_page_last     o1486
_journal_paper_category     QO
_journal_coeditor_code     IM2075
_publ_contact_author
;
        Sohail Saeed
        Department of Chemistry
        Allama Iqbal Open University
        Islamabad
        Pakistan
;
_publ_contact_author_email     sohail262001@yahoo.com
_publ_contact_author_fax     '0092 51 925-0081'
_publ_contact_author_phone     '0092 51 925-0081'
_publ_section_title
;
<i>N</i>-(Benzothiazol-2-yl)butyramide
;
loop_
    _publ_author_name
    _publ_author_address
    'Saeed, Sohail'
;     Department of Chemistry
      Allama Iqbal Open University
      Islamabad
      Pakistan
;
    'Bhatti, Moazzam Hussain'
;     Department of Chemistry
      Allama Iqbal Open University
      Islamabad
      Pakistan
;
    'Jones, Peter G.'
;     Institut f\"ur Anorganische und Analytische Chemie
      Technische Universit\"at Braunschweig
      Postfach 3329
      38023 Braunschweig
      Germany
;
_publ_section_synopsis     .
