# Supplementary material for: N-(Benzothia­zol-2-yl)butyramide
Source: Acta Crystallogr Sect E Struct Rep Online. 2008 Jul 12;64(Pt 8):o1486. doi: 10.1107/S1600536808020667 (PMC2962116; doi:10.1107/S1600536808020667)
Supplement: Supplementary file 2 [file e-64-o1486-Isup2.hkl]

# 
# h,k,l, Fc-squared, Fo-squared, sigma(Fo-squared) and status flag 
# 
data_I
_shelx_title ' dynn in P-1' 
_shelx_refln_list_code          4 
_shelx_F_calc_maximum      151.50 
_exptl_crystal_F_000       232.00 
_reflns_d_resolution_high  0.7109 
 
loop_ 
 _symmetry_equiv_pos_as_xyz 
 'x, y, z' 
 '-x, -y, -z' 
 
_cell_length_a     5.2916 
_cell_length_b     7.4462 
_cell_length_c    13.5647 
_cell_angle_alpha  92.618 
_cell_angle_beta   90.607 
_cell_angle_gamma 107.185 
 
_shelx_F_squared_multiplier     1.000 
 
loop_ 
 _refln_index_h 
 _refln_index_k 
 _refln_index_l 
 _refln_F_squared_calc 
 _refln_F_squared_meas 
 _refln_F_squared_sigma 
 _refln_observed_status 
   1   0   0     2739.27     2801.17     12.49 o 
   2   0   0     1569.38     1641.45     14.54 o 
   3   0   0      102.71      118.78      2.58 o 
   4   0   0       98.27       83.61      3.02 o 
   5   0   0        0.17        1.50      2.87 o 
   6   0   0      357.06      383.13     17.31 o 
  -7   1   0       54.09       46.17     10.66 o 
  -6   1   0        4.70        3.02      3.89 o 
  -5   1   0        2.60        0.18      2.28 o 
  -4   1   0      118.84      108.15      3.12 o 
  -3   1   0      153.40      157.94      2.51 o 
  -2   1   0      238.47      262.78      2.41 o 
  -1   1   0      240.44      270.68      1.99 o 
   0   1   0       31.50       34.08      1.37 o 
   1   1   0      230.58      237.65      3.21 o 
   2   1   0      644.46      735.25     10.66 o 
   3   1   0      220.93      239.79      3.49 o 
   4   1   0       34.54       24.34      2.18 o 
   5   1   0        0.04        2.89      3.75 o 
   6   1   0        2.21        1.63      4.73 o 
  -7   2   0      135.45      139.05      8.07 o 
  -6   2   0       35.18       31.32      4.55 o 
  -5   2   0       44.36       42.76      2.54 o 
  -4   2   0        7.45        7.06      1.32 o 
  -3   2   0      227.16      242.70      3.68 o 
  -2   2   0       92.75       91.53      1.67 o 
  -1   2   0     4244.50     4438.03     33.96 o 
   0   2   0     6684.05     7557.38     92.52 o 
   1   2   0     1490.33     1617.09     13.34 o 
   2   2   0      989.38     1134.27     25.19 o 
   3   2   0      223.17      196.60      3.80 o 
   4   2   0      399.47      388.16      7.44 o 
   5   2   0       37.53       41.11      6.10 o 
   6   2   0      278.77      282.68     12.20 o 
  -7   3   0       41.27       37.97      5.84 o 
  -6   3   0      113.25      120.02      6.69 o 
  -5   3   0        7.41        6.40      2.06 o 
  -4   3   0      110.39      104.97      2.59 o 
  -3   3   0        2.87        3.60      1.63 o 
  -2   3   0      175.09      171.16      2.67 o 
  -1   3   0      680.61      728.31      7.81 o 
   0   3   0      398.81      389.55      3.78 o 
   1   3   0       28.38       33.27      4.39 o 
   2   3   0      554.43      611.71      6.60 o 
   3   3   0       40.06       32.85      2.72 o 
   4   3   0        1.57        4.80      2.99 o 
   5   3   0        8.35        0.95      4.51 o 
   6   3   0       20.90       11.02      7.80 o 
  -7   4   0       29.86       33.87      5.73 o 
  -6   4   0      103.75      110.90      6.60 o 
  -5   4   0       94.02       91.95      6.46 o 
  -4   4   0       15.21       14.26      2.35 o 
  -3   4   0        8.91        7.74      1.85 o 
  -2   4   0       36.86       45.44      2.16 o 
  -1   4   0       34.30       28.94      2.14 o 
   0   4   0      190.92      183.58      4.05 o 
   1   4   0      911.85      920.37     18.81 o 
   2   4   0        0.04        0.34      0.66 o 
   3   4   0      387.82      389.12     10.61 o 
   4   4   0       73.50       70.62      7.01 o 
   5   4   0      126.35      133.79     15.02 o 
  -7   5   0      111.24      110.83     13.54 o 
  -6   5   0      189.02      193.50      8.34 o 
  -5   5   0       68.86       65.26      5.08 o 
  -4   5   0       49.16       49.62      3.23 o 
  -3   5   0        5.56        7.34      3.29 o 
  -2   5   0       69.98       62.91      6.44 o 
  -1   5   0       57.82       58.00      2.85 o 
   0   5   0      521.61      500.55     12.25 o 
   1   5   0       87.11       74.90      2.39 o 
   2   5   0      132.57      138.22     12.12 o 
   3   5   0       45.98       46.59      4.25 o 
   4   5   0       46.54       54.61      4.86 o 
  -7   6   0       24.17       22.44      9.61 o 
  -6   6   0      143.21      159.08      8.35 o 
  -5   6   0       12.33       11.16      3.82 o 
  -4   6   0       31.93       31.80      3.24 o 
  -3   6   0        0.21       -1.32      3.58 o 
  -2   6   0        3.71        7.08      5.35 o 
  -1   6   0        5.77        4.21      2.96 o 
   0   6   0      149.52      146.30      6.89 o 
   1   6   0       30.38       28.67      4.33 o 
   2   6   0       27.15       33.69      5.06 o 
   3   6   0        5.31        5.67      3.54 o 
   4   6   0       18.74       16.22      4.51 o 
  -6   7   0        0.19        2.04      4.47 o 
  -5   7   0      149.46      154.56      8.90 o 
  -4   7   0        0.07       -1.18      4.22 o 
  -3   7   0        4.84        6.53      5.89 o 
  -2   7   0        0.00        0.20      5.58 o 
  -1   7   0       80.23       80.89      5.67 o 
   0   7   0        6.82        5.42      3.89 o 
   1   7   0       64.72       64.55      6.06 o 
   2   7   0       40.01       34.81      6.84 o 
   3   7   0      198.41      219.08      9.14 o 
  -6   8   0       46.91       39.69      9.55 o 
  -5   8   0       19.84       15.43      5.21 o 
  -4   8   0       16.44       22.01      7.57 o 
  -3   8   0       22.00       24.68      7.43 o 
  -2   8   0       45.08       49.66      8.72 o 
  -1   8   0        0.89       -0.37      4.97 o 
   0   8   0       13.40       19.96      5.21 o 
   1   8   0       12.68       10.83      5.26 o 
   2   8   0        0.11       -0.26      4.55 o 
  -4   9   0       33.17       34.26      9.11 o 
  -3   9   0        2.52        5.92      8.26 o 
  -2   9   0        2.50        3.96      7.05 o 
  -1   9   0        0.01        7.54      7.77 o 
   0   9   0       19.05       24.96      6.01 o 
   1   9   0       23.19       17.77      5.95 o 
  -4  10   0        2.50        4.24      9.00 o 
  -3  10   0        9.48       20.27      9.87 o 
  -2  10   0        2.48        2.43      8.55 o 
   2 -10   1       23.26       26.44     10.65 o 
   3 -10   1        8.78       18.90     10.50 o 
   4 -10   1        4.04        7.14      9.55 o 
  -1  -9   1        0.14        1.40      5.49 o 
   0  -9   1        4.03        4.87      5.22 o 
   1  -9   1       33.90       42.33      9.43 o 
   2  -9   1       10.47        4.92      7.70 o 
   3  -9   1       58.36       70.30     10.92 o 
   4  -9   1       30.72       17.92      8.33 o 
  -2  -8   1      119.52      115.68      8.88 o 
  -1  -8   1       17.84       20.04      5.54 o 
   0  -8   1       43.58       41.20      5.75 o 
   1  -8   1        1.29       -0.24      3.75 o 
   2  -8   1       12.04       20.58      7.90 o 
   3  -8   1        4.09        5.70      6.61 o 
   4  -8   1      133.87      135.44     11.64 o 
   5  -8   1        1.33        5.15      6.89 o 
  -3  -7   1      181.12      178.44      8.12 o 
  -2  -7   1       84.37       67.00      6.87 o 
  -1  -7   1       52.28       52.29      7.28 o 
   0  -7   1       13.62        9.94      4.05 o 
   1  -7   1        7.22        7.50      3.33 o 
   2  -7   1        7.34        8.49      3.10 o 
   3  -7   1      118.71      116.41      9.99 o 
   4  -7   1       31.16       32.67      4.97 o 
   5  -7   1      229.59      219.38     10.17 o 
   6  -7   1       13.46       15.36      4.76 o 
  -4  -6   1       17.91       13.95      4.26 o 
  -3  -6   1        0.06        1.00      3.48 o 
  -2  -6   1       53.46       58.56     12.41 o 
  -1  -6   1        6.16        6.44      3.92 o 
   0  -6   1        0.44       -0.48      3.21 o 
   1  -6   1       75.48       69.41      4.69 o 
   2  -6   1       55.04       58.28      5.68 o 
   3  -6   1       53.11       51.35      5.56 o 
   4  -6   1       92.91       95.78      9.01 o 
   5  -6   1       68.78       61.98      5.80 o 
   6  -6   1        9.26        6.82      4.27 o 
   7  -6   1      197.40      176.59     15.78 o 
  -4  -5   1      264.10      273.17     10.31 o 
  -3  -5   1      166.59      156.12      6.33 o 
  -2  -5   1       51.33       44.14      4.83 o 
  -1  -5   1       14.59        8.10      1.77 o 
   0  -5   1       25.65       25.03      3.33 o 
   1  -5   1        0.08       -0.16      2.32 o 
   2  -5   1        3.91        5.62      1.61 o 
   3  -5   1        2.96        1.80      3.07 o 
   4  -5   1      306.02      314.58      6.79 o 
   5  -5   1       21.05       18.13      3.84 o 
   6  -5   1      358.77      362.15     10.76 o 
   7  -5   1       53.31       52.74     10.65 o 
  -5  -4   1       37.96       48.08      6.44 o 
  -4  -4   1        7.86        5.13      2.66 o 
  -3  -4   1       31.94       33.84      3.45 o 
  -2  -4   1        0.40       -0.03      3.09 o 
  -1  -4   1      150.19      140.47      5.66 o 
   0  -4   1       18.66       16.23      0.78 o 
   1  -4   1        5.66        1.75      1.40 o 
   2  -4   1       20.61       18.97      1.49 o 
   3  -4   1       99.71       93.52      5.26 o 
   4  -4   1        4.45        2.36      2.05 o 
   5  -4   1      249.50      264.23      6.30 o 
   6  -4   1       51.25       44.32      4.98 o 
   7  -4   1      119.67      121.96      9.47 o 
  -6  -3   1       53.18       44.51      9.68 o 
  -5  -3   1       74.16       78.26      7.23 o 
  -4  -3   1      115.98      138.58      8.61 o 
  -3  -3   1       70.11       68.06      3.31 o 
  -2  -3   1      186.75      195.07      4.42 o 
  -1  -3   1      462.36      496.61      8.64 o 
   0  -3   1      191.27      188.33      2.29 o 
   1  -3   1       10.09        9.07      1.00 o 
   2  -3   1        0.96        1.09      1.85 o 
   3  -3   1       68.37       65.76      3.04 o 
   4  -3   1      162.40      157.44      4.37 o 
   5  -3   1      287.62      285.48      6.49 o 
   6  -3   1      333.72      310.03      9.64 o 
   7  -3   1       63.51       59.36      6.10 o 
  -6  -2   1      109.74      112.79     13.24 o 
  -5  -2   1       15.20        7.92      4.03 o 
  -4  -2   1      262.50      266.69      9.38 o 
  -3  -2   1       28.52       23.59      1.90 o 
  -2  -2   1     1078.99     1180.35     15.89 o 
  -1  -2   1      690.97      717.53      9.90 o 
   0  -2   1       54.81       76.29      1.30 o 
   1  -2   1      229.99      263.09      4.42 o 
   2  -2   1        4.95        6.36      1.25 o 
   3  -2   1       63.72       60.51      1.59 o 
   4  -2   1      145.17      138.86      3.29 o 
   5  -2   1      288.50      297.10      6.30 o 
   6  -2   1       38.24       46.84      5.00 o 
   7  -2   1        8.95        8.79      4.59 o 
  -6  -1   1       29.43       26.51      5.18 o 
  -5  -1   1       11.29       15.71      4.10 o 
  -4  -1   1        8.03        3.93      1.59 o 
  -3  -1   1      574.46      609.15      5.39 o 
  -2  -1   1       62.61       71.78      1.70 o 
  -1  -1   1     1131.69     1241.49      8.07 o 
   0  -1   1      194.09      216.67      1.93 o 
   1  -1   1      340.35      347.50      4.49 o 
   2  -1   1        1.62        0.78      0.70 o 
   3  -1   1      189.04      172.29      3.62 o 
   4  -1   1       10.47        8.44      1.51 o 
   5  -1   1      258.91      273.21      7.20 o 
   6  -1   1       18.95       18.14      4.16 o 
   7  -1   1      312.75      316.31     19.18 o 
  -6   0   1       35.68       31.63      4.40 o 
  -5   0   1      381.48      350.39      8.73 o 
  -4   0   1      318.31      284.36      5.45 o 
  -3   0   1      576.95      639.55      6.11 o 
  -2   0   1     2049.34     2180.07     11.31 o 
  -1   0   1     3574.36     3668.56     29.05 o 
   1   0   1      250.14      237.76      2.50 o 
   2   0   1      197.34      219.64      2.59 o 
   3   0   1      101.28       94.58      2.19 o 
   4   0   1      110.78       93.49      2.78 o 
   5   0   1        0.04        0.99      2.56 o 
   6   0   1      173.49      198.12     10.05 o 
  -7   1   1       19.72       17.74      9.10 o 
  -6   1   1        3.05       -1.08      3.97 o 
  -5   1   1        2.69        0.88      2.33 o 
  -4   1   1      153.60      163.81      3.76 o 
  -3   1   1      993.45     1112.27     16.46 o 
  -2   1   1      113.99      125.64      2.14 o 
  -1   1   1       57.97       56.25      1.21 o 
   0   1   1      252.96      277.51      4.90 o 
   1   1   1       34.69       31.72      1.06 o 
   2   1   1      108.15      113.13      2.84 o 
   3   1   1      242.77      222.73      5.12 o 
   4   1   1       11.73        9.06      1.99 o 
   5   1   1       14.60       16.29      4.08 o 
   6   1   1       92.16       88.98      6.17 o 
  -7   2   1      255.88      274.30     10.61 o 
  -6   2   1        0.05       -1.14      3.79 o 
  -5   2   1      170.70      162.02      3.89 o 
  -4   2   1       25.62       37.06      2.29 o 
  -3   2   1     1025.51     1048.20     12.27 o 
  -2   2   1      712.69      781.73      7.56 o 
  -1   2   1    22952.01    23547.44    439.78 o 
   0   2   1     2428.70     2628.02     38.94 o 
   1   2   1     1199.46     1268.68     16.86 o 
   2   2   1      237.73      255.60      5.00 o 
   3   2   1       21.03       18.90      1.55 o 
   4   2   1        6.26        5.40      2.04 o 
   5   2   1      355.31      371.57     12.03 o 
   6   2   1      156.63      172.26     14.82 o 
  -7   3   1        0.02       -0.67      4.73 o 
  -6   3   1        0.04       -2.58      3.80 o 
  -5   3   1       40.13       38.26      2.81 o 
  -4   3   1      202.20      212.13      5.97 o 
  -3   3   1      344.21      388.18      4.67 o 
  -2   3   1      232.51      244.22      3.53 o 
  -1   3   1       92.20       99.57      2.92 o 
   0   3   1       41.98       56.88      2.35 o 
   1   3   1      319.50      367.32      3.55 o 
   2   3   1      168.88      185.76      3.70 o 
   3   3   1      110.83       99.11      5.21 o 
   4   3   1        0.05        0.09      2.16 o 
   5   3   1        2.57        3.99      4.68 o 
   6   3   1        1.21        4.74      7.72 o 
  -7   4   1       64.43       66.03      6.67 o 
  -6   4   1       13.80       13.81      4.04 o 
  -5   4   1        2.24        2.34      2.13 o 
  -4   4   1      104.25       99.47      3.99 o 
  -3   4   1       60.46       58.01      1.44 o 
  -2   4   1     2148.64     2253.72     35.69 o 
  -1   4   1     3818.28     3952.22     22.30 o 
   0   4   1      321.85      329.85     11.77 o 
   1   4   1      929.78      924.64     19.16 o 
   2   4   1       59.63       49.58      2.89 o 
   3   4   1      295.17      295.45      7.30 o 
   4   4   1       40.03       41.70      8.89 o 
   5   4   1      356.42      397.38     21.81 o 
  -7   5   1       34.09       41.87     10.58 o 
  -6   5   1        2.89        1.09      3.17 o 
  -5   5   1       81.17       83.83      5.85 o 
  -4   5   1       34.69       36.04      3.05 o 
  -3   5   1       82.39       80.86      2.59 o 
  -2   5   1      534.93      554.40     10.89 o 
  -1   5   1       54.81       58.82      4.57 o 
   0   5   1        8.02       12.42      1.53 o 
   1   5   1      356.94      370.32     13.96 o 
   2   5   1       55.14       51.19      6.78 o 
   3   5   1        4.88        3.23      3.85 o 
   4   5   1        0.05        0.13      4.35 o 
  -7   6   1       20.45       24.06     10.02 o 
  -6   6   1       42.38       45.61      4.52 o 
  -5   6   1        1.42        2.20      3.55 o 
  -4   6   1       17.63       18.34      2.72 o 
  -3   6   1       35.60       35.43      4.51 o 
  -2   6   1      126.83      137.35      9.32 o 
  -1   6   1        3.27        0.55      2.87 o 
   0   6   1      594.19      585.38     12.48 o 
   1   6   1       17.29       15.22      3.96 o 
   2   6   1      333.65      335.96      9.59 o 
   3   6   1      118.51      109.28      6.31 o 
   4   6   1      113.62      119.18      7.12 o 
  -6   7   1       26.26       33.26      7.25 o 
  -5   7   1       31.57       32.35      5.79 o 
  -4   7   1        7.09        9.09      5.16 o 
  -3   7   1      127.11      131.18     10.04 o 
  -2   7   1        1.12        4.70      5.59 o 
  -1   7   1      284.96      294.97      9.47 o 
   0   7   1       27.82       29.26      4.75 o 
   1   7   1      123.55      126.68      7.67 o 
   2   7   1        5.30        3.74      3.90 o 
   3   7   1       17.62       19.83      4.84 o 
  -6   8   1       13.40       15.54      9.15 o 
  -5   8   1        6.18        7.00      4.85 o 
  -4   8   1       11.35        3.80      6.91 o 
  -3   8   1       30.90       20.07      6.99 o 
  -2   8   1        0.05        2.15      6.08 o 
  -1   8   1       83.94       84.51      6.48 o 
   0   8   1       69.88       70.83      6.69 o 
   1   8   1       16.81       18.14      5.38 o 
   2   8   1       33.23       36.79      5.55 o 
  -5   9   1        1.25        2.25      7.10 o 
  -4   9   1        2.86       10.96      8.08 o 
  -3   9   1        1.66        2.12      7.75 o 
  -2   9   1       71.76       73.46     10.46 o 
  -1   9   1       34.24       38.61      9.05 o 
   0   9   1       43.23       47.64      6.58 o 
   1   9   1        1.72        1.78      5.60 o 
  -4  10   1        1.04        8.50      9.82 o 
  -3  10   1        9.12       14.45      9.46 o 
  -2  10   1        3.90        1.90      9.57 o 
   3 -10   2      232.63      240.79     17.75 o 
   4 -10   2        0.43       -2.94      9.11 o 
  -1  -9   2        2.09        0.80      5.51 o 
   0  -9   2       27.41       25.43      6.02 o 
   1  -9   2       10.32       19.53      8.70 o 
   2  -9   2       10.63        0.53      7.47 o 
   3  -9   2       61.74       74.19     11.19 o 
   4  -9   2       16.75       13.13      8.48 o 
  -2  -8   2      128.17      132.93      9.44 o 
  -1  -8   2       34.23       29.75      5.92 o 
   0  -8   2      285.70      283.71     10.93 o 
   1  -8   2       54.14       51.87      6.92 o 
   2  -8   2       72.98       75.98      9.86 o 
   3  -8   2        7.26        5.55      6.99 o 
   4  -8   2      116.56      116.93     11.34 o 
  -3  -7   2      140.03      136.86     10.20 o 
  -2  -7   2        0.06       -0.23      4.69 o 
  -1  -7   2        6.73        6.28      4.22 o 
   0  -7   2       77.92       76.79      6.05 o 
   1  -7   2       32.42       32.44      4.25 o 
   2  -7   2       68.89       73.42      4.82 o 
   3  -7   2       85.68       82.63      9.28 o 
   4  -7   2       24.01       27.49      6.61 o 
   5  -7   2        6.37        5.82      4.48 o 
   6  -7   2       20.47       21.29      8.44 o 
  -4  -6   2        1.02        3.93      5.60 o 
  -3  -6   2      142.42      134.45      7.46 o 
  -2  -6   2       47.26       38.35      5.25 o 
  -1  -6   2       81.42       77.33      5.75 o 
   0  -6   2       30.10       29.71      4.18 o 
   1  -6   2       16.40       13.13      3.39 o 
   2  -6   2        0.14       -0.61      2.45 o 
   3  -6   2      266.19      266.63     12.58 o 
   4  -6   2       28.98       28.24      6.50 o 
   5  -6   2       85.25       89.30      5.76 o 
   6  -6   2       56.66       65.23      5.89 o 
  -4  -5   2      170.68      156.69      6.02 o 
  -3  -5   2      205.81      189.43      8.52 o 
  -2  -5   2       70.09       71.62      5.54 o 
  -1  -5   2       54.61       54.85      4.96 o 
   0  -5   2       19.60       13.15      1.87 o 
   1  -5   2       16.16       17.15      2.69 o 
   2  -5   2      283.98      282.59      4.53 o 
   3  -5   2        7.79        9.83      2.08 o 
   4  -5   2      427.52      433.43     11.41 o 
   5  -5   2        0.90       -0.51      3.41 o 
   6  -5   2       30.32       34.19      5.00 o 
  -5  -4   2       15.52        7.77      4.98 o 
  -4  -4   2        1.01        1.48      2.61 o 
  -3  -4   2      108.14      107.34      6.14 o 
  -2  -4   2        0.03       -1.22      3.02 o 
  -1  -4   2        0.60        0.59      1.69 o 
   0  -4   2       93.50       97.03      2.01 o 
   1  -4   2       63.04       58.71      3.67 o 
   2  -4   2      152.55      156.44      4.61 o 
   3  -4   2      319.54      345.64      8.30 o 
   4  -4   2       76.67       83.87      3.33 o 
   5  -4   2        0.13        2.09      3.25 o 
   6  -4   2      197.17      198.11      8.10 o 
   7  -4   2       42.40       48.38     10.21 o 
  -6  -3   2        3.77        1.97      7.68 o 
  -5  -3   2      224.81      228.75     22.18 o 
  -4  -3   2      353.84      337.17      6.83 o 
  -3  -3   2        8.85       10.71      2.35 o 
  -2  -3   2      133.87      118.62      3.47 o 
  -1  -3   2        6.08       12.50      2.92 o 
   0  -3   2        1.31        2.01      0.69 o 
   1  -3   2       10.79       11.87      1.13 o 
   2  -3   2       44.67       40.30      2.27 o 
   3  -3   2      565.72      572.39     10.14 o 
   4  -3   2      167.39      160.20      5.68 o 
   5  -3   2      397.03      396.98     12.64 o 
   6  -3   2      130.06      129.07      6.81 o 
   7  -3   2        9.37        8.35      4.87 o 
  -6  -2   2       33.17       42.18      6.46 o 
  -5  -2   2       52.56       47.78      5.58 o 
  -4  -2   2       14.83       20.81      2.26 o 
  -3  -2   2       24.44       26.01      1.63 o 
  -2  -2   2       43.21       34.84      3.56 o 
  -1  -2   2        0.67       -0.15      1.29 o 
   0  -2   2      147.01      133.34      1.66 o 
   1  -2   2      192.88      186.00      3.53 o 
   2  -2   2      264.71      243.43      4.17 o 
   3  -2   2        0.93        1.84      1.15 o 
   4  -2   2      341.85      344.87      7.80 o 
   5  -2   2       85.70       85.96      4.98 o 
   6  -2   2      278.31      269.81      9.08 o 
   7  -2   2        1.14        3.78      5.41 o 
  -6  -1   2       78.88       84.01      7.21 o 
  -5  -1   2      201.21      213.32     13.86 o 
  -4  -1   2        5.35        4.26      1.36 o 
  -3  -1   2      222.31      215.81      3.09 o 
  -2  -1   2      138.56      169.65      2.31 o 
  -1  -1   2      186.09      177.03      3.44 o 
   0  -1   2        3.37        2.71      0.56 o 
   1  -1   2        4.21        4.56      0.76 o 
   2  -1   2       32.54       33.44      1.10 o 
   3  -1   2      288.92      283.89      4.66 o 
   4  -1   2      338.66      354.81      4.79 o 
   5  -1   2      694.85      705.47     19.68 o 
   6  -1   2       14.45       14.17      3.93 o 
   7  -1   2      115.86      120.20     13.40 o 
  -6   0   2        0.42       -1.53      3.55 o 
  -5   0   2       80.70       78.81      5.77 o 
  -4   0   2       62.05       63.92      3.08 o 
  -3   0   2      413.08      439.62      4.19 o 
  -2   0   2      737.60      725.40      4.59 o 
  -1   0   2      166.84      204.52      3.92 o 
   0   0   2      201.20      209.64      1.42 o 
   1   0   2       55.79       59.98      1.12 o 
   2   0   2      243.20      233.76      3.28 o 
   3   0   2      155.81      144.91      3.56 o 
   4   0   2      498.03      484.69      9.77 o 
   5   0   2       53.23       61.27      3.90 o 
   6   0   2       43.63       41.72      5.12 o 
  -6   1   2       17.93       18.55      4.42 o 
  -5   1   2        2.67        2.78      1.86 o 
  -4   1   2      408.60      416.17      5.92 o 
  -3   1   2       48.34       50.57      2.09 o 
  -2   1   2     1004.69     1031.83      7.24 o 
  -1   1   2        0.59        0.02      0.72 o 
   0   1   2      143.67      148.65      1.83 o 
   1   1   2       14.64       11.75      1.05 o 
   2   1   2      187.66      169.48      3.04 o 
   3   1   2       10.15        7.31      1.69 o 
   4   1   2      434.59      477.34      6.70 o 
   5   1   2        0.09       -1.82      3.69 o 
   6   1   2      363.63      384.27     10.75 o 
  -7   2   2       28.21       28.58      6.80 o 
  -6   2   2      222.31      209.35      8.36 o 
  -5   2   2      261.75      254.51      4.90 o 
  -4   2   2      140.13      140.56      2.63 o 
  -3   2   2      958.69      951.37      7.99 o 
  -2   2   2      210.05      245.65      3.89 o 
  -1   2   2      682.69      698.07      7.87 o 
   0   2   2       62.94       68.64      2.48 o 
   1   2   2      140.76      153.94      2.88 o 
   2   2   2      186.66      190.21      3.21 o 
   3   2   2      204.14      193.61      7.42 o 
   4   2   2       48.52       36.86      2.87 o 
   5   2   2      180.37      175.45      8.91 o 
   6   2   2        4.10       -1.23      5.12 o 
  -7   3   2        9.59        6.23      4.77 o 
  -6   3   2        1.21        3.00      3.03 o 
  -5   3   2       71.59       71.04      3.45 o 
  -4   3   2      757.46      809.64     18.94 o 
  -3   3   2       17.43       20.39      1.45 o 
  -2   3   2      132.44      119.64      3.52 o 
  -1   3   2      192.41      184.49      7.86 o 
   0   3   2        1.94        1.33      1.47 o 
   1   3   2        5.75        5.61      0.87 o 
   2   3   2      230.98      212.40      3.51 o 
   3   3   2       23.79       21.47      2.25 o 
   4   3   2       32.97       41.86      3.66 o 
   5   3   2      107.87      107.11      8.70 o 
   6   3   2       60.48       61.44     11.00 o 
  -7   4   2        0.09        0.70      4.88 o 
  -6   4   2      158.45      161.84      5.39 o 
  -5   4   2        2.01        0.27      2.08 o 
  -4   4   2      441.39      442.18      5.44 o 
  -3   4   2       55.66       64.73      2.30 o 
  -2   4   2     4925.65     5106.43     36.63 o 
  -1   4   2      957.82      962.41     17.29 o 
   0   4   2      520.54      551.50     13.27 o 
   1   4   2      329.92      354.56      9.02 o 
   2   4   2        0.40       -1.31      1.55 o 
   3   4   2       18.00       19.03      3.19 o 
   4   4   2      253.61      269.08     10.32 o 
   5   4   2      199.78      215.56     11.20 o 
  -6   5   2        8.38        3.39      3.13 o 
  -5   5   2      188.25      191.10      6.17 o 
  -4   5   2      307.85      329.80      5.83 o 
  -3   5   2       83.80       89.72      4.38 o 
  -2   5   2       72.41       66.89      4.79 o 
  -1   5   2        0.09       -0.03      0.99 o 
   0   5   2       76.13       82.49      3.48 o 
   1   5   2       79.92       63.89      8.86 o 
   2   5   2      186.39      163.43      7.68 o 
   3   5   2        2.57        0.98      3.95 o 
   4   5   2       15.73       26.89      5.27 o 
  -6   6   2       11.53       13.96      3.62 o 
  -5   6   2       16.91       23.93      4.24 o 
  -4   6   2       49.59       51.35      3.12 o 
  -3   6   2      954.40      973.60     33.19 o 
  -2   6   2     2203.87     2201.48     32.03 o 
  -1   6   2       50.77       40.30      4.27 o 
   0   6   2      571.38      581.87     12.63 o 
   1   6   2        1.23       -1.31      5.35 o 
   2   6   2      128.25      127.15      7.66 o 
   3   6   2       39.41       29.47      5.50 o 
   4   6   2      355.98      403.12     17.73 o 
  -6   7   2       42.68       53.26      5.95 o 
  -5   7   2       65.48       65.63      8.18 o 
  -4   7   2       14.95       21.22      4.70 o 
  -3   7   2      321.92      326.29     14.35 o 
  -2   7   2        0.14        4.53      5.73 o 
  -1   7   2        0.51        0.50      5.75 o 
   0   7   2      126.57      132.45      7.41 o 
   1   7   2       58.20       55.52      6.07 o 
   2   7   2       25.18       20.89      4.29 o 
   3   7   2        3.03        3.35      4.51 o 
  -6   8   2        0.90       -2.23      7.25 o 
  -5   8   2        6.17        6.49      5.05 o 
  -4   8   2       24.40       14.97      7.05 o 
  -3   8   2      162.24      190.48     12.76 o 
  -2   8   2       26.90       28.69      7.52 o 
  -1   8   2      361.18      327.32     16.56 o 
   0   8   2       37.75       44.37      6.04 o 
   1   8   2      168.12      187.56      8.18 o 
   2   8   2       87.98       89.83      8.60 o 
  -5   9   2        1.04        5.72      7.22 o 
  -4   9   2      107.03      102.97     11.74 o 
  -3   9   2       18.33       17.15      8.13 o 
  -2   9   2      109.43      103.61     11.56 o 
  -1   9   2        3.71        8.22      8.33 o 
   0   9   2       69.73       70.49      7.42 o 
   1   9   2        1.35       -3.51      8.14 o 
  -3  10   2        0.36       -0.40      8.94 o 
  -2  10   2       34.13       38.08     10.74 o 
  -1  -9   3        0.03        2.91      5.71 o 
   0  -9   3       39.65       32.90      6.23 o 
   1  -9   3       10.48        4.90      8.95 o 
   2  -9   3       10.89        7.31      7.84 o 
   3  -9   3      136.39      132.84     13.43 o 
  -2  -8   3       19.29       20.90      5.85 o 
  -1  -8   3      284.46      300.64     11.87 o 
   0  -8   3      492.32      500.19     19.60 o 
   1  -8   3        4.38        6.89      4.13 o 
   2  -8   3      588.14      631.22     22.84 o 
   3  -8   3       16.78       17.62      7.53 o 
  -3  -7   3       38.78       45.51      6.72 o 
  -2  -7   3        1.52        1.27      4.58 o 
  -1  -7   3       11.09        7.22      4.36 o 
   0  -7   3        0.14        0.35      3.99 o 
   1  -7   3        9.21        9.91      3.51 o 
   2  -7   3       74.01       68.72      8.67 o 
   3  -7   3       87.64       79.50      9.41 o 
   5  -7   3       54.45       44.40      7.53 o 
   6  -7   3        3.12        9.63      7.50 o 
  -4  -6   3        6.12        5.19      6.18 o 
  -3  -6   3      145.33      149.86      9.33 o 
  -2  -6   3       38.95       34.46      5.08 o 
  -1  -6   3      567.02      550.63     34.68 o 
   0  -6   3      121.61      120.75      4.28 o 
   1  -6   3      316.99      325.55      6.78 o 
   2  -6   3      147.38      148.08      5.40 o 
   3  -6   3      222.16      232.87     12.16 o 
   4  -6   3       18.15       14.25      5.47 o 
   5  -6   3      324.44      341.32     10.68 o 
   6  -6   3      489.04      503.38     16.19 o 
  -4  -5   3      164.10      162.44      9.45 o 
  -3  -5   3        2.90        5.23      4.01 o 
  -2  -5   3        7.81        7.36      3.61 o 
  -1  -5   3      105.98      102.20      4.14 o 
   0  -5   3       47.56       42.13      1.69 o 
   1  -5   3       34.41       31.71      3.35 o 
   2  -5   3      160.34      168.42      4.80 o 
   3  -5   3        0.10        0.42      1.28 o 
   4  -5   3       19.93       20.35      3.98 o 
   5  -5   3       29.07       20.94      3.85 o 
   6  -5   3       15.57       13.88      4.28 o 
  -5  -4   3       13.67       13.00      5.23 o 
  -4  -4   3      103.62       98.20      9.84 o 
  -3  -4   3       70.61       59.75      7.43 o 
  -2  -4   3      148.01      135.82      6.20 o 
  -1  -4   3      125.29      121.24      3.99 o 
   0  -4   3       12.69       11.09      1.27 o 
   1  -4   3       17.64       12.62      2.39 o 
   2  -4   3      415.55      422.81      6.06 o 
   3  -4   3      130.47      119.84      2.80 o 
   4  -4   3      158.96      163.64      8.72 o 
   5  -4   3      357.21      344.38      9.38 o 
   6  -4   3      130.92      116.03      6.56 o 
  -6  -3   3      119.12      133.28     13.21 o 
  -5  -3   3       97.09       90.36      7.58 o 
  -4  -3   3      315.18      295.05      6.35 o 
  -3  -3   3       48.28       45.41      3.45 o 
  -2  -3   3       81.72       81.65      3.03 o 
  -1  -3   3       87.88       76.25      2.28 o 
   0  -3   3        0.11        1.00      0.88 o 
   1  -3   3      545.84      522.82      5.24 o 
   2  -3   3        2.20        2.86      0.79 o 
   3  -3   3      636.64      658.05     12.26 o 
   4  -3   3        7.12        6.19      2.71 o 
   5  -3   3       31.01       25.88      3.58 o 
   6  -3   3       13.87       10.48      4.00 o 
   7  -3   3       56.72       53.80      7.13 o 
  -6  -2   3        4.24        0.33      5.52 o 
  -5  -2   3        5.04        4.67      4.24 o 
  -4  -2   3      128.22      123.85      3.85 o 
  -3  -2   3        3.94        1.64      2.18 o 
  -2  -2   3        3.85        1.68      1.77 o 
  -1  -2   3       95.00      111.82      4.86 o 
   0  -2   3       12.15       10.32      0.87 o 
   1  -2   3      309.82      314.06      3.69 o 
   2  -2   3      712.28      750.78     10.32 o 
   3  -2   3       52.14       53.88      1.95 o 
   4  -2   3       22.94       19.64      2.89 o 
   5  -2   3       78.14       77.72      4.87 o 
   6  -2   3       51.83       47.39      4.94 o 
   7  -2   3       42.17       37.59      6.64 o 
  -6  -1   3      111.33      108.50      8.12 o 
  -5  -1   3      432.62      396.39     12.49 o 
  -4  -1   3        3.95        0.97      1.28 o 
  -3  -1   3      253.79      237.46      3.66 o 
  -2  -1   3       66.01       79.66      2.18 o 
  -1  -1   3        3.19        3.67      1.00 o 
   0  -1   3       28.73       32.28      0.92 o 
   1  -1   3      318.56      335.26      7.00 o 
   2  -1   3     1137.70     1249.86     16.98 o 
   3  -1   3      610.13      643.49      6.29 o 
   4  -1   3      300.16      302.72      8.13 o 
   5  -1   3      194.85      203.44      5.68 o 
   6  -1   3        3.66        1.35      3.84 o 
   7  -1   3       42.83       41.94      9.74 o 
  -6   0   3       84.21       76.76     11.91 o 
  -5   0   3        0.03       -0.29      2.41 o 
  -4   0   3       60.27       55.75      2.78 o 
  -3   0   3        8.10        5.63      0.59 o 
  -2   0   3        0.71        4.14      1.32 o 
  -1   0   3      348.32      359.28      4.43 o 
   0   0   3      330.57      318.08      2.43 o 
   1   0   3      402.52      383.30      4.79 o 
   2   0   3       23.65       26.63      1.57 o 
   3   0   3      351.14      357.45      5.00 o 
   4   0   3       81.92       88.83      3.70 o 
   5   0   3      409.55      405.65      8.10 o 
   6   0   3       27.07       26.20      4.45 o 
  -6   1   3      214.71      200.86      8.36 o 
  -5   1   3       13.28       12.42      2.07 o 
  -4   1   3      141.27      138.81      4.48 o 
  -3   1   3        8.09       16.57      1.69 o 
  -2   1   3       67.51       65.00      1.87 o 
  -1   1   3       12.22       12.99      0.71 o 
   0   1   3        2.24        2.90      0.76 o 
   1   1   3        0.02        0.71      0.65 o 
   2   1   3      469.57      492.07      5.19 o 
   3   1   3      233.09      241.39      4.35 o 
   4   1   3     1016.26     1010.10      9.85 o 
   5   1   3        5.71        6.81      2.61 o 
   6   1   3      100.18       96.60      6.30 o 
  -7   2   3       13.88       28.93     10.89 o 
  -6   2   3        1.59        2.61      3.94 o 
  -5   2   3       45.48       54.88      2.77 o 
  -4   2   3       58.04       60.96      2.59 o 
  -3   2   3      379.72      349.87      4.45 o 
  -2   2   3       32.63       40.03      1.80 o 
  -1   2   3       11.67        8.06      1.17 o 
   0   2   3       59.42       66.93      1.84 o 
   1   2   3      295.73      289.48      3.60 o 
   2   2   3      121.97      120.29      2.85 o 
   3   2   3      558.85      560.38      6.79 o 
   4   2   3       66.93       68.21      3.60 o 
   5   2   3      105.16       96.51      4.63 o 
   6   2   3       10.23       10.27      4.32 o 
  -7   3   3       15.59       23.80      5.46 o 
  -6   3   3       12.22       10.15      3.26 o 
  -5   3   3      166.54      161.71      4.83 o 
  -4   3   3       33.65       29.65      2.01 o 
  -3   3   3      441.62      471.29      5.33 o 
  -2   3   3       55.02       51.41      2.63 o 
  -1   3   3        0.03        0.62      3.50 o 
   0   3   3       24.23       22.21      2.03 o 
   1   3   3       69.75       64.15      2.03 o 
   2   3   3       20.42       18.87      1.65 o 
   3   3   3      524.34      560.93      7.89 o 
   4   3   3       48.44       43.60      4.94 o 
   5   3   3      277.48      295.98     10.41 o 
   6   3   3       51.61       65.33     11.41 o 
  -7   4   3       71.94       71.28      8.26 o 
  -6   4   3      137.58      134.74      5.10 o 
  -5   4   3       15.74       10.44      2.41 o 
  -4   4   3      424.89      435.89      8.11 o 
  -3   4   3        2.24        1.27      1.85 o 
  -2   4   3      145.01      132.82      5.28 o 
   0   4   3       60.75       47.92      5.19 o 
   1   4   3      112.84      108.52      4.52 o 
   2   4   3      270.93      276.30      6.11 o 
   3   4   3      167.68      166.56      8.49 o 
   4   4   3      138.04      153.88     11.54 o 
   5   4   3       13.83        6.88      5.55 o 
  -6   5   3       22.80       19.98      3.66 o 
  -5   5   3      369.58      388.21      8.81 o 
  -4   5   3        7.73        7.81      2.12 o 
  -3   5   3      155.47      156.49      5.35 o 
  -2   5   3       26.74       24.71      3.74 o 
   0   5   3        3.48        8.17      4.25 o 
   1   5   3      150.23      146.41      5.13 o 
   2   5   3       23.51       19.72      3.45 o 
   3   5   3       66.84       72.85      4.95 o 
   4   5   3       75.68       75.96      6.97 o 
  -6   6   3       18.38       14.71      3.71 o 
  -5   6   3      167.87      171.24      6.12 o 
  -4   6   3        0.14        3.19      2.25 o 
  -3   6   3     1333.07     1341.40     51.31 o 
  -2   6   3      320.38      326.86     13.21 o 
  -1   6   3      144.78      149.19     10.07 o 
   0   6   3      195.35      192.42     10.89 o 
   1   6   3        3.27        4.40      3.69 o 
   2   6   3       44.36       40.94      5.36 o 
   3   6   3      109.57      115.54      8.09 o 
   4   6   3      198.60      182.96     14.32 o 
  -6   7   3      110.59      112.44      6.17 o 
  -5   7   3      253.92      246.71     10.98 o 
  -4   7   3       20.21       21.61      4.98 o 
  -3   7   3       73.26       64.98      7.76 o 
  -2   7   3        1.60        0.18      5.38 o 
  -1   7   3        5.71        9.09      6.06 o 
   0   7   3       44.32       44.19      5.37 o 
   1   7   3      192.46      175.06      7.27 o 
   2   7   3        7.49        6.66      4.15 o 
   3   7   3       23.37       28.62      5.22 o 
  -6   8   3        0.91        0.21      7.36 o 
  -5   8   3       21.54       34.50     11.73 o 
  -4   8   3      441.25      424.60     17.54 o 
  -3   8   3     1246.04     1210.66     28.75 o 
  -2   8   3        2.38        7.93      6.77 o 
  -1   8   3      256.80      296.26     15.87 o 
   0   8   3        7.47        2.85      4.77 o 
   1   8   3       27.76       28.42      4.77 o 
   2   8   3       22.78       19.28      4.96 o 
  -5   9   3        0.35        3.87      7.26 o 
  -4   9   3      197.36      183.58     13.96 o 
  -3   9   3       19.61        7.85      7.83 o 
  -2   9   3        0.16        3.07      7.49 o 
  -1   9   3       33.20       37.65      9.73 o 
   0   9   3       44.74       48.87      7.03 o 
   1   9   3       41.91       48.28     10.31 o 
  -3  10   3       62.36       57.78     11.50 o 
  -1  -9   4       61.18       73.68     10.58 o 
   0  -9   4        1.35        0.53      5.24 o 
   1  -9   4      230.44      235.21     16.94 o 
   2  -9   4        9.43        7.57      8.35 o 
   3  -9   4      104.20      102.64     12.36 o 
  -2  -8   4        5.97        5.78      5.60 o 
  -1  -8   4      218.97      218.89     10.63 o 
   0  -8   4      404.99      427.88     19.36 o 
   1  -8   4       18.38       22.94      4.61 o 
   2  -8   4      118.45      120.41     11.65 o 
   3  -8   4       44.03       38.25      8.59 o 
  -3  -7   4       21.83       20.85      5.85 o 
  -2  -7   4        2.79        2.43      4.81 o 
  -1  -7   4      176.34      177.73      8.86 o 
   0  -7   4       10.78        8.20      4.18 o 
   1  -7   4        2.09        1.13      3.44 o 
   2  -7   4      258.81      271.37     14.48 o 
   3  -7   4       96.02       93.32      9.62 o 
   6  -7   4       29.48       26.62      8.72 o 
  -4  -6   4       56.15       63.80      7.52 o 
  -3  -6   4       48.02       55.54      6.47 o 
  -2  -6   4      332.70      323.56     15.66 o 
  -1  -6   4      876.53      902.28     13.84 o 
   0  -6   4        2.18        2.00      2.23 o 
   1  -6   4     1039.87     1070.13     15.49 o 
   2  -6   4      111.92      104.31      7.52 o 
   4  -6   4       19.07       20.70      5.19 o 
   5  -6   4      127.96      130.45      8.56 o 
   6  -6   4       27.72       21.62      6.20 o 
  -4  -5   4       92.02       96.18      7.83 o 
  -3  -5   4        0.01        1.72      4.02 o 
  -2  -5   4        2.02        4.85      5.07 o 
  -1  -5   4       64.06       58.11      3.57 o 
   0  -5   4       12.88       16.07      1.55 o 
   1  -5   4       53.58       54.97      2.88 o 
   2  -5   4      299.10      321.42      4.75 o 
   3  -5   4      142.58      148.50      8.01 o 
   4  -5   4       33.09       31.05      4.23 o 
   5  -5   4        0.13       -1.01      3.35 o 
   6  -5   4        1.08        3.87      4.96 o 
  -5  -4   4       39.42       44.12      6.53 o 
  -4  -4   4      134.55      134.12      8.34 o 
  -3  -4   4       42.33       36.92      3.72 o 
  -2  -4   4      807.25      770.34     13.53 o 
  -1  -4   4      280.58      266.48      4.32 o 
   0  -4   4      767.82      758.98      7.59 o 
   1  -4   4      914.98      958.87     11.18 o 
   2  -4   4      327.38      322.57      5.55 o 
   3  -4   4      155.11      148.61      5.75 o 
   4  -4   4      386.11      392.30      8.46 o 
   5  -4   4      772.99      773.07     13.22 o 
   6  -4   4        3.89        0.79      3.73 o 
  -6  -3   4       71.73       70.51     10.72 o 
  -5  -3   4      160.35      167.69      9.61 o 
  -4  -3   4       13.78       11.92      5.49 o 
  -3  -3   4       14.50       10.00      2.65 o 
  -2  -3   4       50.27       49.53      2.45 o 
  -1  -3   4       33.30       29.41      3.16 o 
   0  -3   4       31.82       31.73      1.52 o 
   1  -3   4      218.26      223.75      2.85 o 
   2  -3   4      126.76      139.08      3.19 o 
   3  -3   4      142.13      162.34      5.11 o 
   4  -3   4       21.64       19.49      3.14 o 
   5  -3   4       24.99       20.91      3.56 o 
   6  -3   4       48.99       48.13      4.93 o 
  -6  -2   4       36.05       41.82      6.74 o 
  -5  -2   4       41.04       34.13      5.31 o 
  -4  -2   4       80.85       74.81      5.78 o 
  -3  -2   4      189.92      173.77      7.30 o 
  -2  -2   4      264.61      262.35      4.66 o 
  -1  -2   4        1.09        0.24      1.38 o 
   0  -2   4      135.18      120.27      2.18 o 
   1  -2   4      343.77      357.67      3.53 o 
   2  -2   4      644.43      632.65      7.09 o 
   3  -2   4      207.40      236.22      6.50 o 
   4  -2   4     1009.30      962.25     12.25 o 
   5  -2   4      389.55      361.87      8.91 o 
   6  -2   4       66.47       70.89      5.51 o 
  -6  -1   4       27.58       18.49      5.26 o 
  -5  -1   4      310.76      289.59     10.65 o 
  -4  -1   4       32.24       27.82      3.07 o 
  -3  -1   4       72.94       68.51      1.98 o 
  -2  -1   4      167.25      149.79      2.93 o 
  -1  -1   4       46.35       41.97      1.70 o 
   0  -1   4      693.05      694.90      8.83 o 
   1  -1   4       23.63       26.35      1.33 o 
   2  -1   4      630.25      695.55      9.27 o 
   3  -1   4       15.97       10.56      1.76 o 
   4  -1   4        2.82        1.69      2.45 o 
   5  -1   4       18.11       15.29      3.34 o 
   6  -1   4       68.45       80.00      5.71 o 
   7  -1   4       26.62       34.87      9.16 o 
  -6   0   4       10.52       11.45      4.63 o 
  -5   0   4      103.35       96.42      4.90 o 
  -4   0   4       12.64        9.49      2.26 o 
  -3   0   4       18.57       10.64      1.92 o 
  -2   0   4       12.00       16.41      1.86 o 
  -1   0   4        6.33        9.68      1.01 o 
   0   0   4      305.72      322.63      3.70 o 
   1   0   4      996.27     1014.74      6.77 o 
   2   0   4        0.36        1.38      0.66 o 
   3   0   4      152.06      153.69      3.46 o 
   4   0   4        1.93        1.36      1.98 o 
   5   0   4       28.40       33.51      3.17 o 
   6   0   4      111.67      109.13      6.92 o 
  -6   1   4      346.11      336.37     20.46 o 
  -5   1   4       26.03       20.98      2.36 o 
  -4   1   4      276.26      265.89      5.17 o 
  -3   1   4       75.17       84.22      3.20 o 
  -2   1   4       19.91       17.00      1.97 o 
  -1   1   4       58.13       65.82      1.26 o 
   0   1   4      545.94      571.07      6.56 o 
   1   1   4     1109.63     1258.16      5.89 o 
   2   1   4     1183.65     1247.19      8.50 o 
   3   1   4      102.44      106.58      3.20 o 
   4   1   4      154.50      159.98      4.34 o 
   5   1   4        0.05        0.81      2.59 o 
   6   1   4       58.71       61.85      5.30 o 
  -6   2   4        7.16        3.76      3.20 o 
  -5   2   4       62.40       56.48      2.93 o 
  -4   2   4        1.35        1.20      1.63 o 
  -3   2   4        2.16        1.19      1.36 o 
  -2   2   4      101.01       97.31      2.24 o 
  -1   2   4       73.11       64.30      1.51 o 
   0   2   4      381.81      368.01      4.94 o 
   1   2   4      128.20      150.32      2.40 o 
   2   2   4      195.31      208.69      4.23 o 
   3   2   4       45.68       46.49      2.47 o 
   4   2   4      367.33      382.32      7.30 o 
   5   2   4       73.05       75.77      4.42 o 
   6   2   4        0.55       -0.14      4.08 o 
  -7   3   4      145.78      130.45     13.73 o 
  -6   3   4       54.57       53.93      3.80 o 
  -5   3   4       71.94       64.39      3.57 o 
  -4   3   4       14.45        9.32      1.82 o 
  -3   3   4       24.32       21.50      1.33 o 
  -2   3   4       20.24       16.44      2.01 o 
  -1   3   4        3.70        4.69      1.57 o 
   0   3   4        4.61        4.43      1.08 o 
   1   3   4      564.96      583.88      5.95 o 
   2   3   4       20.66       22.01      2.03 o 
   3   3   4      903.98      925.21     12.33 o 
   4   3   4       60.75       62.94      4.80 o 
   5   3   4       55.59       50.03      4.99 o 
  -6   4   4       15.54       16.56      3.05 o 
  -5   4   4        1.75        1.33      2.36 o 
  -4   4   4      132.81      132.53      3.51 o 
  -3   4   4        6.81        7.40      1.85 o 
  -2   4   4       58.68       48.94      3.82 o 
   0   4   4      244.01      233.02      7.16 o 
   1   4   4       31.80       29.01      2.23 o 
   2   4   4      397.56      413.59      9.04 o 
   3   4   4       69.32       70.35      4.57 o 
   4   4   4      140.75      136.02      6.38 o 
   5   4   4        0.13       -0.56      4.03 o 
  -6   5   4       41.06       39.26      3.62 o 
  -5   5   4       29.64       27.06      3.03 o 
  -4   5   4      150.70      153.08      4.23 o 
  -3   5   4       73.21       72.79      3.43 o 
  -2   5   4        1.02        0.11      3.08 o 
   0   5   4       17.80       18.19      4.93 o 
   1   5   4       45.65       45.05      2.98 o 
   2   5   4      394.29      419.29     13.73 o 
   3   5   4      155.11      149.90      6.68 o 
   4   5   4      126.82      133.00      8.76 o 
  -6   6   4        0.08       -0.68      3.54 o 
  -5   6   4      170.21      165.35      5.54 o 
  -4   6   4       27.17       25.82      2.74 o 
  -3   6   4       16.61       19.33      5.34 o 
  -2   6   4        2.36        0.25      5.06 o 
   0   6   4       96.97      102.13      8.73 o 
   1   6   4      227.04      237.76      9.42 o 
   2   6   4      239.72      246.58     10.39 o 
   3   6   4       80.02       85.48      7.40 o 
   4   6   4       21.98       15.41      8.27 o 
  -6   7   4      150.59      165.55      7.22 o 
  -5   7   4        5.02        6.90      4.81 o 
  -4   7   4      115.03      121.44      5.90 o 
  -3   7   4        0.01        1.95      5.31 o 
  -2   7   4       18.32       19.11      6.35 o 
  -1   7   4        6.37        4.42      5.51 o 
   0   7   4       83.68       74.12      6.42 o 
   1   7   4       19.70       18.96      5.13 o 
   2   7   4       80.75       87.45      7.86 o 
   3   7   4       28.63       27.85      6.24 o 
  -5   8   4        8.90       11.75      5.39 o 
  -3   8   4       99.56       91.59      9.91 o 
  -2   8   4       34.53       37.97      8.00 o 
  -1   8   4       92.70       95.62     10.74 o 
   0   8   4        9.94        6.04      4.57 o 
   1   8   4       78.80       76.14      6.13 o 
   2   8   4       18.84       18.17      5.93 o 
  -3   9   4        0.23        4.66      7.44 o 
  -2   9   4        0.09        1.33      7.36 o 
  -1   9   4       17.48       17.21      5.89 o 
   0   9   4      146.68      151.29     10.20 o 
  -3  10   4        0.99        2.13      9.09 o 
  -1  -9   5       29.91       28.67      8.53 o 
   0  -9   5      260.61      257.85     11.54 o 
   1  -9   5      140.25      120.74     13.11 o 
   2  -9   5       20.22       30.92     10.17 o 
   3  -9   5        2.09        6.01      8.87 o 
  -2  -8   5       96.27       89.76      8.46 o 
  -1  -8   5       81.06       96.41      7.92 o 
   0  -8   5       96.31      102.31      8.52 o 
   1  -8   5       30.10       30.86      4.86 o 
   2  -8   5        6.12        3.81      7.63 o 
   3  -8   5       70.14       71.98     10.43 o 
  -3  -7   5        6.35        5.26      5.43 o 
  -2  -7   5      115.89      109.49      9.91 o 
  -1  -7   5        0.73        3.06      4.42 o 
   0  -7   5      568.88      568.07     24.67 o 
   1  -7   5        1.34        0.04      3.36 o 
   2  -7   5      136.51      146.25     11.97 o 
  -4  -6   5      165.26      165.87     14.64 o 
  -3  -6   5       48.06       41.28      5.03 o 
  -2  -6   5      139.90      130.58      7.74 o 
  -1  -6   5      696.86      716.58     11.21 o 
   0  -6   5        2.24        1.78      2.33 o 
   1  -6   5      191.88      203.54      5.83 o 
   2  -6   5       31.41       26.92      5.80 o 
   5  -6   5       89.62      102.98     10.89 o 
   6  -6   5        2.19        3.90      5.56 o 
  -4  -5   5       60.52       56.87      6.80 o 
  -3  -5   5        7.05        6.86      3.45 o 
  -2  -5   5      377.54      389.29     10.27 o 
  -1  -5   5        9.40       11.16      2.74 o 
   0  -5   5       89.46       75.00      2.27 o 
   1  -5   5      353.49      375.67      5.02 o 
   2  -5   5      178.33      189.73      3.41 o 
   4  -5   5       54.24       58.88      5.99 o 
   5  -5   5       41.62       34.33      5.58 o 
   6  -5   5        3.44        7.48      5.05 o 
  -5  -4   5       51.39       64.94      7.25 o 
  -4  -4   5       75.33       77.17      8.70 o 
  -3  -4   5      242.93      232.73      7.06 o 
  -2  -4   5     1157.80     1111.93     16.38 o 
  -1  -4   5      100.92       97.90      2.89 o 
   0  -4   5     1572.74     1662.20      9.26 o 
   1  -4   5      437.94      454.10      5.23 o 
   2  -4   5      300.16      305.20      6.57 o 
   3  -4   5      116.55      117.64      4.02 o 
   4  -4   5      105.08      100.42      4.81 o 
   5  -4   5       37.68       36.43      4.00 o 
   6  -4   5       64.36       50.11      6.57 o 
  -5  -3   5      152.21      169.91      9.66 o 
  -4  -3   5        5.56        5.59      4.20 o 
  -3  -3   5       52.60       49.15      3.64 o 
  -2  -3   5      289.58      301.22      5.32 o 
  -1  -3   5       48.36       61.32      4.01 o 
   0  -3   5       11.48       12.50      1.41 o 
   1  -3   5      651.06      640.61      6.42 o 
   2  -3   5      405.38      470.20      7.17 o 
   3  -3   5       16.74       20.21      1.59 o 
   4  -3   5       24.26       17.16      3.00 o 
   5  -3   5        2.50        1.64      3.15 o 
   6  -3   5       82.22       84.25      7.46 o 
  -6  -2   5       77.27       87.18     11.01 o 
  -5  -2   5       93.37       88.19      7.29 o 
  -4  -2   5       29.13       21.41      4.23 o 
  -3  -2   5      802.37      795.80     10.53 o 
  -2  -2   5      492.33      475.88      5.78 o 
  -1  -2   5     1098.55     1120.58     11.15 o 
   0  -2   5     3508.49     3741.96     16.07 o 
   1  -2   5      363.88      371.78      3.95 o 
   2  -2   5      432.36      426.06      3.61 o 
   3  -2   5      345.92      357.38      5.54 o 
   4  -2   5      912.53      909.65     11.85 o 
   5  -2   5        0.50        0.51      2.94 o 
   6  -2   5      106.43       98.63      5.99 o 
  -6  -1   5      143.91      158.20      9.46 o 
  -5  -1   5       32.84       36.45      5.33 o 
  -4  -1   5       11.54        4.45      2.37 o 
  -3  -1   5        0.98        0.77      1.41 o 
  -2  -1   5        0.05        0.70      1.24 o 
  -1  -1   5       23.82       22.81      1.56 o 
   0  -1   5      160.48      149.31      2.90 o 
   1  -1   5      778.89      838.18      6.98 o 
   2  -1   5      850.88     1011.15     13.79 o 
   3  -1   5        1.92        3.35      1.13 o 
   4  -1   5       55.29       49.15      3.07 o 
   5  -1   5       25.89       23.96      3.52 o 
   6  -1   5      158.26      155.16     10.05 o 
  -6   0   5        3.33        5.92      4.41 o 
  -5   0   5       76.37       66.56      3.94 o 
  -4   0   5      120.13      112.68      4.34 o 
  -3   0   5      347.23      345.56      6.13 o 
  -2   0   5        0.03       -0.34      0.80 o 
  -1   0   5      586.06      610.29      8.56 o 
   0   0   5       35.52       40.79      1.54 o 
   1   0   5     1477.03     1541.21     14.47 o 
   2   0   5      183.10      201.57      2.94 o 
   3   0   5     1619.35     1610.43     15.66 o 
   4   0   5      629.98      601.49     16.44 o 
   5   0   5       92.23       97.15      5.33 o 
   6   0   5       32.90       36.58      4.72 o 
  -6   1   5      230.26      224.37     11.11 o 
  -5   1   5       16.98       16.62      2.51 o 
  -4   1   5       36.36       34.66      2.56 o 
  -3   1   5      104.46       99.87      2.50 o 
  -2   1   5       60.24       50.75      2.94 o 
  -1   1   5      170.86      160.36      2.30 o 
   0   1   5      188.74      203.52      2.65 o 
   1   1   5      103.84      108.86      2.35 o 
   2   1   5        1.92        0.43      0.64 o 
   3   1   5       19.00       17.96      1.65 o 
   4   1   5       22.10       20.57      1.80 o 
   5   1   5       54.45       52.46      3.34 o 
   6   1   5       54.76       54.55      5.19 o 
  -6   2   5       57.36       59.19      4.69 o 
  -5   2   5       24.86       22.14      2.31 o 
  -4   2   5       28.81       27.90      2.27 o 
  -3   2   5        7.14        5.78      1.52 o 
  -2   2   5        3.08        3.05      1.09 o 
  -1   2   5       70.78       76.99      1.70 o 
   0   2   5      697.10      679.61      5.12 o 
   1   2   5       10.31        5.40      1.14 o 
   2   2   5      264.40      267.26      4.78 o 
   3   2   5      158.16      155.66      4.07 o 
   4   2   5        1.72        2.60      2.16 o 
   5   2   5      186.61      198.87      5.19 o 
   6   2   5       11.03       12.98      4.32 o 
  -7   3   5      198.87      204.28     14.74 o 
  -6   3   5       44.89       40.74      3.61 o 
  -5   3   5      186.22      181.99      4.54 o 
  -4   3   5       40.76       41.26      2.43 o 
  -3   3   5       36.03       32.94      1.51 o 
  -2   3   5       23.10       23.77      1.63 o 
  -1   3   5      378.45      400.12      7.59 o 
   0   3   5      213.52      236.30      5.70 o 
   1   3   5      988.12      999.09     10.89 o 
   2   3   5        4.37        3.21      1.22 o 
   3   3   5       76.03       81.33      3.28 o 
   4   3   5        0.63        0.66      2.58 o 
   5   3   5       52.84       50.71      5.12 o 
  -6   4   5       47.87       53.51      3.86 o 
  -5   4   5        0.71       -0.48      2.47 o 
  -4   4   5        3.65        5.23      1.78 o 
  -3   4   5       24.35       23.11      1.74 o 
  -2   4   5       26.39       24.85      3.22 o 
  -1   4   5      174.69      160.56      8.13 o 
   0   4   5      187.39      190.54      6.74 o 
   1   4   5       50.58       56.98      3.25 o 
   2   4   5       20.61       19.51      2.06 o 
   3   4   5      184.46      170.05      6.72 o 
   4   4   5       98.82       95.90      7.44 o 
   5   4   5       15.26       14.59      4.35 o 
  -6   5   5       24.67       28.39      3.50 o 
  -5   5   5       46.33       47.46      3.53 o 
  -4   5   5        6.05        6.08      2.28 o 
  -3   5   5       14.45       16.85      2.35 o 
  -2   5   5       27.58       26.78      3.99 o 
  -1   5   5       28.51       26.17      2.17 o 
   0   5   5      412.34      415.07     10.80 o 
   1   5   5       24.51       23.58      2.49 o 
   2   5   5      509.02      499.39     10.74 o 
   3   5   5      103.33      108.12      6.09 o 
   4   5   5       18.36       15.20      5.87 o 
  -6   6   5        3.41        4.48      3.52 o 
  -5   6   5       31.26       37.83      3.48 o 
  -4   6   5        1.25        2.46      3.09 o 
  -3   6   5       50.09       51.76      5.02 o 
  -2   6   5       21.77       18.40      5.57 o 
  -1   6   5      161.88      154.89     10.21 o 
   0   6   5        0.32        1.10      5.39 o 
   1   6   5      169.13      168.43     11.94 o 
   2   6   5       60.63       57.77      5.07 o 
   3   6   5      122.80      123.24      8.30 o 
   4   6   5        5.39        5.29      7.61 o 
  -6   7   5       16.19       23.46      4.68 o 
  -5   7   5       40.16       35.48      3.98 o 
  -4   7   5       44.68       44.41      5.67 o 
  -3   7   5        0.89       -3.52      5.21 o 
  -2   7   5       32.90       31.92      6.80 o 
  -1   7   5        0.66       -0.53      3.84 o 
   0   7   5       55.97       58.74      8.57 o 
   1   7   5      213.01      214.92     14.32 o 
   2   7   5      211.95      205.47     10.72 o 
   3   7   5       26.47       28.12      8.86 o 
  -5   8   5       25.50       29.49      6.26 o 
  -4   8   5        1.03        4.70      5.35 o 
  -3   8   5        4.22       15.09      6.97 o 
  -2   8   5        9.02       10.44      4.53 o 
  -1   8   5       88.10       87.73     13.06 o 
   0   8   5      114.06      108.65      8.46 o 
   1   8   5      192.62      189.72     10.46 o 
  -3   9   5        5.15        9.63      5.00 o 
  -2   9   5       11.14       10.01      5.13 o 
  -1   9   5       27.67       27.57      6.26 o 
   0   9   5       12.90        5.50      7.38 o 
  -1  -9   6       26.96       28.95      8.35 o 
   0  -9   6        8.65       16.35      5.73 o 
   1  -9   6        4.19        3.00      9.55 o 
   2  -9   6       14.81       23.69      9.71 o 
  -2  -8   6       15.17       17.80      6.48 o 
  -1  -8   6       11.61       18.12      6.89 o 
   0  -8   6      132.26      116.66      9.64 o 
   1  -8   6       92.38       87.84     11.11 o 
   2  -8   6        1.67        3.89      7.36 o 
  -3  -7   6        6.51        7.95      5.08 o 
  -2  -7   6       83.68       84.15      7.55 o 
  -1  -7   6      204.72      193.79      9.47 o 
   0  -7   6      188.67      178.54      8.53 o 
   1  -7   6       14.38       14.69      3.85 o 
   2  -7   6        7.39        8.96      3.84 o 
  -3  -6   6      218.43      233.68      8.65 o 
  -2  -6   6       39.52       44.76      5.67 o 
  -1  -6   6      137.74      140.50      5.71 o 
   0  -6   6       50.81       49.20      3.77 o 
   1  -6   6        0.23        0.41      1.84 o 
   2  -6   6       84.94       86.52      6.21 o 
   5  -6   6      125.61      122.37     12.14 o 
   6  -6   6        7.74       10.50      5.74 o 
  -4  -5   6       21.06       22.90      5.70 o 
  -3  -5   6      134.29      128.85      6.11 o 
  -2  -5   6        0.24        2.22      2.90 o 
  -1  -5   6      920.11      923.07     12.42 o 
   0  -5   6       53.64       49.20      2.17 o 
   1  -5   6      111.05      115.27      3.16 o 
   2  -5   6        3.25        3.42      1.81 o 
   5  -5   6      234.09      233.61     10.41 o 
   6  -5   6       14.35        8.67      5.49 o 
  -5  -4   6      106.63      115.69      9.05 o 
  -4  -4   6      115.31      119.26      8.21 o 
  -3  -4   6       27.91       27.95      3.70 o 
  -2  -4   6      974.81      946.18     12.55 o 
  -1  -4   6       87.83       81.41      3.72 o 
   0  -4   6      204.06      202.35      4.76 o 
   1  -4   6       21.86       22.91      1.83 o 
   2  -4   6      147.76      146.85      3.25 o 
   3  -4   6        3.62        2.26      1.41 o 
   4  -4   6      218.79      218.57      6.34 o 
   5  -4   6       33.54       34.37      5.42 o 
   6  -4   6       16.80       24.05      5.58 o 
  -5  -3   6       95.90      103.07      8.13 o 
  -4  -3   6        4.34        3.26      4.10 o 
  -3  -3   6      484.22      499.57     11.33 o 
  -2  -3   6        5.90        8.19      2.51 o 
  -1  -3   6      399.33      355.73      5.73 o 
   0  -3   6      199.56      207.55      4.03 o 
   1  -3   6      268.20      290.68      5.87 o 
   2  -3   6       19.83       19.18      1.39 o 
   3  -3   6       87.40       91.97      3.65 o 
   4  -3   6       58.96       57.82      3.41 o 
   5  -3   6       23.41       19.19      3.44 o 
   6  -3   6      122.47      119.91      8.36 o 
  -6  -2   6       32.46       37.23      9.12 o 
  -5  -2   6       84.52       86.12      9.45 o 
  -4  -2   6      106.13      102.40      5.20 o 
  -3  -2   6     1078.26     1024.31     11.53 o 
  -2  -2   6      420.06      385.24      5.46 o 
  -1  -2   6     1551.70     1638.82     13.42 o 
   0  -2   6      798.58      873.02     10.14 o 
   1  -2   6      232.15      242.10      3.77 o 
   2  -2   6      183.59      207.02      4.49 o 
   3  -2   6       54.28       56.09      2.12 o 
   4  -2   6       87.36       83.33      3.68 o 
   5  -2   6       58.83       55.46      4.27 o 
   6  -2   6        6.47        2.20      4.96 o 
  -6  -1   6      162.16      183.61     10.19 o 
  -5  -1   6       27.01       28.28      3.87 o 
  -4  -1   6      114.51      112.18      4.57 o 
  -3  -1   6      650.42      636.63      8.75 o 
  -2  -1   6       39.92       44.86      2.60 o 
  -1  -1   6       21.71       18.29      1.87 o 
   0  -1   6      812.59      811.78     12.28 o 
   1  -1   6      774.04      855.62     14.58 o 
   2  -1   6        0.33        1.34      1.09 o 
   3  -1   6      107.08       99.23      2.58 o 
   4  -1   6        3.22        4.83      2.07 o 
   5  -1   6       78.48       74.69      4.73 o 
   6  -1   6      126.36      150.84      8.87 o 
  -6   0   6       47.23       47.21      6.26 o 
  -5   0   6       12.74       13.39      2.91 o 
  -4   0   6      647.09      632.47      9.43 o 
  -3   0   6      539.96      514.32      7.75 o 
  -2   0   6      711.12      768.74     15.74 o 
  -1   0   6     4073.21     4352.16     26.30 o 
   0   0   6       85.92       85.22      2.09 o 
   1   0   6      478.97      502.07      7.06 o 
   2   0   6      193.55      199.32      3.54 o 
   3   0   6      761.21      750.84      7.56 o 
   4   0   6        1.05        0.78      1.85 o 
   5   0   6      163.50      164.31      5.72 o 
   6   0   6       23.31       23.05      3.82 o 
  -6   1   6       54.14       61.88      5.73 o 
  -5   1   6        3.36        3.27      2.55 o 
  -4   1   6       33.88       27.51      2.57 o 
  -3   1   6       45.08       50.39      2.22 o 
  -2   1   6       28.39       30.46      1.82 o 
  -1   1   6       54.87       47.97      1.82 o 
   0   1   6     1124.43     1175.31      7.95 o 
   1   1   6     1081.12     1277.97     11.21 o 
   2   1   6        7.67        5.79      0.95 o 
   3   1   6      102.02       96.95      3.00 o 
   4   1   6        8.50        8.14      1.73 o 
   5   1   6      154.76      167.55      5.82 o 
   6   1   6       15.73       21.41      4.28 o 
  -6   2   6       44.14       44.70      3.83 o 
  -5   2   6       64.22       58.62      3.13 o 
  -4   2   6      300.11      298.92      5.29 o 
  -3   2   6        0.12        0.01      1.71 o 
  -2   2   6      706.22      701.84      6.90 o 
  -1   2   6       34.91       35.39      1.26 o 
   0   2   6      786.82      760.37      7.30 o 
   1   2   6       51.47       61.66      2.07 o 
   2   2   6     1501.44     1495.71     12.31 o 
   3   2   6      700.47      678.71      9.17 o 
   4   2   6      103.16      107.27      3.99 o 
   5   2   6       62.40       59.58      3.69 o 
   6   2   6       48.17       49.35      6.37 o 
  -7   3   6      138.64      158.56     13.89 o 
  -6   3   6        2.98        2.16      2.89 o 
  -5   3   6       20.70       19.76      2.42 o 
  -4   3   6       31.84       31.09      2.36 o 
  -3   3   6       68.94       65.16      1.95 o 
  -2   3   6        0.48        0.27      1.25 o 
  -1   3   6      281.50      282.12      3.94 o 
   0   3   6       13.98       15.17      1.25 o 
   1   3   6        0.63        1.63      1.53 o 
   2   3   6       47.46       43.65      2.20 o 
   3   3   6       32.34       30.37      2.58 o 
   4   3   6       26.32       22.71      3.15 o 
   5   3   6       71.92       72.71      5.54 o 
  -7   4   6       19.09       15.19      8.02 o 
  -6   4   6       21.47       25.24      4.12 o 
  -5   4   6       25.87       29.82      3.17 o 
  -4   4   6       33.47       30.84      2.41 o 
  -3   4   6        1.43        0.39      1.38 o 
  -2   4   6        0.19        1.71      1.82 o 
  -1   4   6      240.30      245.47      7.45 o 
   0   4   6       16.94       10.52      1.71 o 
   1   4   6      229.99      223.98      8.14 o 
   2   4   6      405.35      425.66      5.91 o 
   3   4   6       10.49       11.44      3.32 o 
   4   4   6      226.27      236.23      8.57 o 
   5   4   6        2.99        4.05      5.61 o 
  -6   5   6       87.76       97.91      5.07 o 
  -5   5   6       18.20       17.73      3.00 o 
  -4   5   6       49.35       49.83      3.25 o 
  -3   5   6        0.25        0.60      1.69 o 
  -2   5   6      188.10      170.98      7.12 o 
  -1   5   6       12.43       12.21      2.06 o 
   0   5   6      459.85      450.96     11.52 o 
   1   5   6        6.87        7.23      2.55 o 
   2   5   6       15.28       13.19      4.45 o 
   3   5   6        0.82        2.69      3.70 o 
   4   5   6       28.10       27.74      4.78 o 
  -6   6   6        3.76        4.64      3.83 o 
  -5   6   6        2.96        5.16      2.83 o 
  -4   6   6        1.13        3.92      3.22 o 
  -3   6   6       10.20       11.96      2.43 o 
  -2   6   6       30.85       27.81      3.99 o 
  -1   6   6      126.52      116.48      9.13 o 
   0   6   6        5.28        8.18      4.78 o 
   1   6   6        1.33        6.71      4.31 o 
   2   6   6       41.12       36.78      5.66 o 
   3   6   6       80.05       97.16      8.39 o 
  -6   7   6       44.57       51.89      7.71 o 
  -5   7   6        0.40        2.01      3.39 o 
  -4   7   6       11.08       15.75      5.68 o 
  -3   7   6       23.61       20.68      4.15 o 
  -2   7   6       40.62       43.58      5.59 o 
  -1   7   6      240.48      253.64     14.10 o 
   0   7   6       73.13       65.60      9.10 o 
   1   7   6      193.10      185.58     13.92 o 
   2   7   6       84.27       86.94     11.13 o 
  -5   8   6        0.21       -1.69      5.43 o 
  -3   8   6       19.34       21.63      4.78 o 
  -2   8   6       70.79       71.31      6.62 o 
  -1   8   6       16.39       15.80      5.02 o 
   0   8   6       40.63       41.95      8.03 o 
   1   8   6       41.22       45.67      9.36 o 
  -3   9   6       21.20       28.62      5.71 o 
  -2   9   6        0.59        3.36      5.16 o 
  -1   9   6       48.54       52.68     10.77 o 
   0  -9   7        8.41       12.05      9.65 o 
   1  -9   7        4.67        2.27      9.67 o 
   2  -9   7       17.91       15.54      9.19 o 
  -2  -8   7       16.75       22.76     10.04 o 
  -1  -8   7        3.95        4.76      5.38 o 
   0  -8   7       53.65       49.70      6.31 o 
   1  -8   7       38.43       30.80      9.53 o 
   2  -8   7        0.68        0.35      8.31 o 
  -3  -7   7       56.81       60.44     10.14 o 
  -2  -7   7       88.25       79.31      7.50 o 
  -1  -7   7        0.48        2.38      4.65 o 
   0  -7   7        1.73       -2.89      4.48 o 
   1  -7   7       27.84       28.27      4.77 o 
   2  -7   7       37.17       47.31      6.10 o 
   3  -7   7      228.95      224.81     12.42 o 
  -3  -6   7       23.17       25.87      5.56 o 
  -2  -6   7       12.65       11.52      4.53 o 
  -1  -6   7      155.61      144.15      9.17 o 
   0  -6   7      142.83      139.48      5.57 o 
   1  -6   7        0.91        0.85      1.65 o 
   2  -6   7       83.62       85.21      3.83 o 
   3  -6   7       63.67       63.15      7.72 o 
   5  -6   7        0.01       -1.96      6.75 o 
   6  -6   7      120.86      104.36     12.18 o 
  -4  -5   7        0.15        1.66      5.29 o 
  -3  -5   7      150.24      161.57      6.87 o 
  -2  -5   7       70.19       62.36      3.78 o 
  -1  -5   7      161.57      163.90      5.95 o 
   0  -5   7        8.41        8.52      1.65 o 
   1  -5   7       19.36       18.05      2.04 o 
   2  -5   7        2.36        2.89      2.00 o 
   3  -5   7      274.39      276.96     15.41 o 
   5  -5   7      352.51      322.25     12.23 o 
   6  -5   7        7.71        6.26      5.44 o 
  -5  -4   7       36.17       43.91      7.08 o 
  -4  -4   7      310.48      333.42     12.59 o 
  -3  -4   7        4.64        5.36      3.21 o 
  -2  -4   7      118.25      126.45      5.25 o 
  -1  -4   7       76.59       67.22      3.78 o 
   0  -4   7        9.03        8.18      1.62 o 
   1  -4   7       80.28       85.11      2.53 o 
   2  -4   7      133.12      127.70      5.25 o 
   3  -4   7       58.96       60.09      4.02 o 
   4  -4   7      226.67      238.42      9.27 o 
   5  -4   7       15.84       11.87      4.41 o 
   6  -4   7       84.22       84.52     14.41 o 
  -5  -3   7       48.48       63.46      8.64 o 
  -4  -3   7      100.10       88.15      6.92 o 
  -3  -3   7        8.10        6.54      2.64 o 
  -2  -3   7      963.10      936.59     13.47 o 
  -1  -3   7      160.08      145.80      4.00 o 
   0  -3   7       73.92       74.22      2.12 o 
   1  -3   7        0.05        0.58      1.16 o 
   2  -3   7       16.11       15.41      3.08 o 
   3  -3   7        0.25        2.18      1.63 o 
   4  -3   7      335.80      332.75      8.60 o 
   5  -3   7       98.15       76.82      7.38 o 
   6  -3   7       96.61       86.64      9.80 o 
  -6  -2   7       40.81       39.13      9.35 o 
  -5  -2   7      151.31      157.63      9.33 o 
  -4  -2   7        7.56        7.19      3.09 o 
  -3  -2   7      853.33      849.19     10.85 o 
  -2  -2   7      242.08      215.24      2.91 o 
  -1  -2   7      109.43       99.66      2.94 o 
   0  -2   7       33.77       40.36      1.89 o 
   1  -2   7      185.54      214.22      4.45 o 
   2  -2   7       30.85       35.50      3.57 o 
   3  -2   7      362.85      350.47      7.60 o 
   4  -2   7      122.15      108.90      4.99 o 
   5  -2   7       39.74       33.78      4.99 o 
   6  -2   7       18.45       28.91      6.66 o 
  -6  -1   7       99.31      119.54     11.52 o 
  -5  -1   7        0.01       -1.23      3.34 o 
  -4  -1   7      458.78      458.47     15.27 o 
  -3  -1   7        0.79        4.29      2.36 o 
  -2  -1   7      691.07      653.27      8.36 o 
  -1  -1   7       40.57       37.68      4.32 o 
   0  -1   7      259.19      275.30      4.07 o 
   1  -1   7       14.21       11.99      1.76 o 
   2  -1   7       89.94       90.77      2.33 o 
   3  -1   7       66.18       67.66      2.65 o 
   4  -1   7       61.96       58.30      2.99 o 
   5  -1   7       96.16       94.40      5.11 o 
   6  -1   7       47.77       44.05      5.11 o 
  -6   0   7       65.86       73.00      7.25 o 
  -5   0   7       20.22       18.63      3.17 o 
  -4   0   7      639.98      619.47      9.70 o 
  -3   0   7      636.34      628.30      7.84 o 
  -2   0   7      524.91      595.02     12.83 o 
  -1   0   7      682.17      711.19      7.07 o 
   0   0   7      108.36      121.72      3.29 o 
   1   0   7      188.01      220.55      3.96 o 
   2   0   7       16.01       15.87      1.44 o 
   3   0   7      201.33      190.62      4.06 o 
   4   0   7       21.75       26.48      2.44 o 
   5   0   7       36.30       31.89      3.36 o 
   6   0   7       12.86       11.20      3.70 o 
  -6   1   7       51.10       51.92      4.54 o 
  -5   1   7      121.09      125.29      5.20 o 
  -4   1   7      847.22      850.30     11.16 o 
  -3   1   7        6.86       10.06      2.33 o 
  -2   1   7       64.28       54.53      2.13 o 
  -1   1   7      634.27      644.58     10.53 o 
   0   1   7      497.83      540.21      5.91 o 
   1   1   7       15.32       10.76      0.91 o 
   2   1   7      182.49      174.71      3.02 o 
   3   1   7        1.17        2.22      1.67 o 
   4   1   7       60.09       64.04      2.99 o 
   5   1   7      138.25      124.50      5.33 o 
   6   1   7        9.65        9.37      5.20 o 
  -6   2   7        6.20        7.24      3.36 o 
  -5   2   7      355.34      357.00      6.56 o 
  -4   2   7      422.83      411.04      6.30 o 
  -3   2   7      182.17      183.70      4.33 o 
  -2   2   7     1942.07     1983.94     10.33 o 
  -1   2   7        8.62       11.17      1.23 o 
   0   2   7      379.11      382.12      5.68 o 
   1   2   7       17.56       15.51      1.19 o 
   2   2   7      469.53      460.53      6.14 o 
   3   2   7        2.79        2.10      1.87 o 
   4   2   7      183.69      178.52      5.02 o 
   5   2   7        7.99        6.22      2.86 o 
  -6   3   7        0.57        0.23      2.96 o 
  -5   3   7      123.80      119.13      4.15 o 
  -4   3   7      144.79      149.12      4.21 o 
  -3   3   7       57.94       55.53      2.27 o 
  -2   3   7       14.43       13.69      1.54 o 
  -1   3   7      703.87      692.50      6.11 o 
   0   3   7      458.42      498.95      6.60 o 
   1   3   7       29.58       27.10      1.84 o 
   2   3   7      169.25      173.26      5.54 o 
   3   3   7        4.68        4.24      2.29 o 
   4   3   7      114.96      127.84      5.19 o 
   5   3   7       28.35       36.05      4.83 o 
  -6   4   7       35.43       33.57      3.78 o 
  -5   4   7      161.58      162.87      5.42 o 
  -4   4   7        6.89        6.50      2.26 o 
  -3   4   7      459.38      488.63      7.17 o 
  -2   4   7      156.00      162.27      4.16 o 
  -1   4   7      263.49      250.61      5.12 o 
   0   4   7        0.23       -0.28      1.54 o 
   1   4   7      860.59      852.09     11.57 o 
   2   4   7      544.47      555.40     15.55 o 
   3   4   7       98.12       88.72     16.37 o 
   4   4   7       76.13       76.02      7.00 o 
   5   4   7       43.36       27.43      7.32 o 
  -6   5   7       14.01       15.52      3.49 o 
  -5   5   7        0.52        2.26      2.76 o 
  -4   5   7       34.23       34.13      3.32 o 
  -3   5   7       11.36       11.01      2.00 o 
  -2   5   7      145.20      131.85      5.43 o 
  -1   5   7      104.38      109.98      4.54 o 
   0   5   7        7.86        9.70      3.65 o 
   1   5   7       73.04       71.75      5.70 o 
   2   5   7       46.01       35.42      5.33 o 
   3   5   7        7.49        6.48      4.78 o 
   4   5   7       68.24       73.37     10.42 o 
  -6   6   7       11.95       12.97      3.76 o 
  -5   6   7       34.57       34.04      3.59 o 
  -4   6   7        2.03        2.50      3.22 o 
  -3   6   7       21.65       24.28      2.50 o 
  -2   6   7       54.58       59.40      7.12 o 
  -1   6   7       29.96       28.82      6.52 o 
   0   6   7      159.96      144.14     11.05 o 
   1   6   7      431.89      414.97     14.84 o 
   2   6   7       31.81       24.90      5.60 o 
   3   6   7      195.73      209.00     10.82 o 
  -5   7   7       28.57       32.81      5.23 o 
  -4   7   7        8.82        8.33      5.12 o 
  -3   7   7       59.31       55.18      5.84 o 
  -2   7   7        0.48        1.18      3.98 o 
  -1   7   7      131.31      143.22     11.29 o 
   0   7   7       19.79       25.34      7.61 o 
   1   7   7        2.21       -1.51      7.25 o 
   2   7   7        0.30       -2.87      7.11 o 
  -4   8   7        0.30       -1.42      6.84 o 
  -3   8   7        2.46        2.67      4.31 o 
  -2   8   7       58.63       70.80      6.79 o 
  -1   8   7        0.01       -1.26      4.85 o 
   0   8   7        2.18        5.01      7.34 o 
   1   8   7        0.88        7.11      8.20 o 
  -3   9   7       25.99       24.99      5.89 o 
  -2   9   7      110.29      102.03      8.37 o 
  -1   9   7       73.09       74.68      7.99 o 
   1  -9   8       33.93       28.17     10.47 o 
  -2  -8   8       10.48       23.60     10.16 o 
  -1  -8   8       48.55       58.84      7.18 o 
   0  -8   8        8.66       12.32      5.06 o 
   1  -8   8      105.81      106.55     12.62 o 
   4  -8   8       50.73       55.01      9.44 o 
   5  -8   8      127.70      150.51     14.15 o 
  -3  -7   8        9.98       13.29      8.27 o 
  -2  -7   8        4.76        5.75      4.09 o 
  -1  -7   8       44.62       39.98      5.95 o 
   0  -7   8       42.31       39.52      4.20 o 
   1  -7   8       16.80       15.52      3.18 o 
   2  -7   8        1.70        0.25      4.49 o 
   3  -7   8      124.31      126.75     10.35 o 
   4  -7   8       27.41       18.64      7.41 o 
   5  -7   8       88.31       81.46     10.92 o 
  -3  -6   8        9.62       11.41      4.79 o 
  -2  -6   8        0.63        3.31      2.84 o 
  -1  -6   8       16.13       16.49      3.46 o 
   0  -6   8       73.00       66.60      4.44 o 
   1  -6   8        0.53        0.77      1.82 o 
   2  -6   8      445.71      477.41     13.27 o 
   3  -6   8       11.96        8.95      5.71 o 
   4  -6   8      227.45      222.05     13.90 o 
   5  -6   8        8.45        7.32      6.84 o 
  -4  -5   8       29.52       35.22      6.36 o 
  -3  -5   8      132.65      130.24      6.46 o 
  -2  -5   8        0.97        1.27      2.58 o 
  -1  -5   8        1.30        1.57      2.17 o 
   0  -5   8       23.17       21.50      2.19 o 
   1  -5   8      109.21      105.07      3.71 o 
   2  -5   8      242.80      232.27      5.91 o 
   3  -5   8      708.41      744.41     14.87 o 
   4  -5   8       31.08       39.89      7.81 o 
   5  -5   8       96.50       85.21     10.36 o 
   6  -5   8       24.41       24.51      6.28 o 
  -4  -4   8       24.12       20.83      5.37 o 
  -3  -4   8        9.11       11.60      3.23 o 
  -2  -4   8      146.98      143.00      4.89 o 
  -1  -4   8      165.21      171.35      5.49 o 
   0  -4   8       13.11       12.91      1.66 o 
   1  -4   8       97.50       95.49      2.48 o 
   2  -4   8      210.51      220.04      8.32 o 
   3  -4   8       87.13       91.14      4.04 o 
   4  -4   8       15.90       12.02      4.24 o 
   5  -4   8      142.58      135.19     15.32 o 
   6  -4   8      105.14      117.26      8.68 o 
  -5  -3   8       11.54        6.48      5.31 o 
  -4  -3   8      180.52      196.16      9.59 o 
  -3  -3   8        0.72        1.44      3.73 o 
  -2  -3   8       83.54       76.38      4.23 o 
  -1  -3   8        2.71        3.25      1.73 o 
   0  -3   8       51.95       46.52      1.90 o 
   1  -3   8        3.90        5.06      1.40 o 
   2  -3   8      653.28      632.63     10.03 o 
   3  -3   8       73.70       71.89      5.46 o 
   4  -3   8      469.20      434.30     11.73 o 
   5  -3   8       42.04       38.59      4.52 o 
   6  -3   8      237.79      246.60      9.43 o 
  -5  -2   8      278.41      309.63     12.37 o 
  -4  -2   8        4.08        2.88      2.85 o 
  -3  -2   8       55.59       48.32      3.49 o 
  -2  -2   8      111.03      106.23      3.89 o 
  -1  -2   8       35.76       32.53      2.19 o 
   0  -2   8       44.15       46.47      2.74 o 
   1  -2   8      200.17      186.25      4.11 o 
   2  -2   8       13.07       11.15      2.42 o 
   3  -2   8      293.49      296.70      4.66 o 
   4  -2   8       13.63       10.15      2.58 o 
   5  -2   8      186.55      172.27      6.17 o 
   6  -2   8       35.76       42.89      5.29 o 
  -6  -1   8       76.38       74.04     10.24 o 
  -5  -1   8       45.89       45.40      4.09 o 
  -4  -1   8       20.81       21.58      3.04 o 
  -3  -1   8      696.19      674.03      9.72 o 
  -2  -1   8      202.88      189.17      3.58 o 
  -1  -1   8       31.68       29.16      2.27 o 
   0  -1   8        9.51        6.98      1.09 o 
   1  -1   8        0.13        1.28      1.62 o 
   2  -1   8       16.10       18.37      1.16 o 
   3  -1   8      360.04      349.43      5.31 o 
   4  -1   8      287.06      253.51      5.37 o 
   5  -1   8       78.73       75.35      6.09 o 
   6  -1   8      285.55      311.16     10.27 o 
  -6   0   8      122.91      117.20      8.65 o 
  -5   0   8       80.34       78.40      5.38 o 
  -4   0   8      426.63      433.21      9.51 o 
  -3   0   8      257.04      246.52      6.05 o 
  -2   0   8       72.70       67.20      2.72 o 
  -1   0   8        7.38        9.05      1.73 o 
   0   0   8      175.04      202.46      4.73 o 
   1   0   8       77.53       77.28      1.87 o 
   2   0   8      391.26      387.06      5.93 o 
   3   0   8      222.93      183.72      7.59 o 
   4   0   8       62.11       60.66      3.09 o 
   5   0   8       77.94       83.49      4.69 o 
   6   0   8        0.23        0.97      4.34 o 
  -6   1   8        6.42       10.47      3.46 o 
  -5   1   8      281.17      275.92      8.31 o 
  -4   1   8        1.07       -1.52      2.68 o 
  -3   1   8      655.18      605.98      9.43 o 
  -2   1   8        1.52        2.88      1.78 o 
  -1   1   8      131.56      147.47      3.12 o 
   0   1   8        1.45        1.48      1.65 o 
   1   1   8       29.38       29.27      1.36 o 
   2   1   8       42.43       43.15      1.74 o 
   3   1   8      122.24      125.67      3.48 o 
   4   1   8       31.92       29.19      2.38 o 
   5   1   8       88.47       86.00      4.79 o 
   6   1   8        0.35        1.33      8.67 o 
  -6   2   8        0.14       -0.60      3.84 o 
  -5   2   8      252.13      252.78      6.41 o 
  -4   2   8      605.03      623.67      8.78 o 
  -3   2   8       65.79       65.35      2.98 o 
  -2   2   8      390.27      396.92      7.60 o 
  -1   2   8       35.16       32.66      1.28 o 
   0   2   8      151.86      149.77      3.99 o 
   1   2   8        9.26        8.29      1.01 o 
   2   2   8      296.25      292.99      4.44 o 
   3   2   8        0.41        3.39      1.94 o 
   4   2   8       78.89       74.47      3.74 o 
   5   2   8        0.58       -0.61      3.48 o 
  -6   3   8       68.52       74.82      5.26 o 
  -5   3   8      656.64      657.30      8.90 o 
  -4   3   8        2.52        2.07      2.00 o 
  -3   3   8       81.92       73.44      2.59 o 
  -2   3   8      315.36      335.65      4.75 o 
  -1   3   8      241.38      252.93      4.81 o 
   0   3   8        7.19        7.68      1.89 o 
   1   3   8      162.66      159.86      3.19 o 
   2   3   8        0.13        0.57      1.61 o 
   3   3   8       20.16       20.49      2.93 o 
   4   3   8      105.82      102.25      5.06 o 
   5   3   8        3.29       -0.59      4.13 o 
  -6   4   8      138.99      141.06      5.88 o 
  -5   4   8      277.41      265.81      6.75 o 
  -4   4   8       14.96       13.95      2.52 o 
  -3   4   8      873.83      898.84      8.81 o 
  -2   4   8       51.53       48.92      2.89 o 
  -1   4   8      173.93      171.87      4.06 o 
   0   4   8        1.75        1.40      1.74 o 
   1   4   8      218.41      211.50      6.31 o 
   2   4   8        6.13        7.63      2.49 o 
   3   4   8      152.57      147.06     11.53 o 
   4   4   8        0.03       -3.10      5.02 o 
  -6   5   8      158.97      155.06      6.16 o 
  -5   5   8      240.97      228.27      9.28 o 
  -4   5   8       20.90       22.93      2.81 o 
  -3   5   8        0.36        1.45      1.80 o 
  -2   5   8      419.48      428.95      9.39 o 
  -1   5   8      217.42      229.60      7.14 o 
   0   5   8       49.96       47.31      4.04 o 
   1   5   8      178.04      174.45      5.26 o 
   2   5   8        3.48       -1.70      4.33 o 
   3   5   8       65.58       71.15      7.46 o 
   4   5   8       31.23       36.24      6.94 o 
  -6   6   8       64.61       67.54      7.72 o 
  -5   6   8       10.41        9.54      4.53 o 
  -4   6   8      255.48      261.39     11.40 o 
  -3   6   8      213.62      205.07      7.25 o 
  -2   6   8       73.08       75.31      7.23 o 
  -1   6   8        1.44        0.63      5.34 o 
   0   6   8      345.06      343.32      9.18 o 
   1   6   8      287.67      268.53     11.00 o 
   2   6   8       66.63       64.06      6.92 o 
   3   6   8       74.44       68.92      7.72 o 
  -5   7   8        2.68        3.76      4.45 o 
  -4   7   8       26.39       20.60      5.71 o 
  -3   7   8       55.22       56.03      4.63 o 
  -2   7   8      158.88      148.71     11.23 o 
  -1   7   8       20.77       10.97      6.35 o 
   0   7   8       85.18       76.55     10.13 o 
   1   7   8       47.38       41.44      8.74 o 
   2   7   8        1.37        9.60      7.01 o 
  -5   8   8        2.33       -0.80      8.50 o 
  -4   8   8       30.60       44.10      9.48 o 
  -3   8   8        3.39        5.88      4.55 o 
  -2   8   8       16.14       21.94      5.62 o 
  -1   8   8       91.19       77.12     10.28 o 
   0   8   8      282.36      318.63     18.70 o 
  -2   9   8       15.74       12.99      5.54 o 
  -1  -8   9       50.66       52.74      7.08 o 
   0  -8   9      149.42      155.03     12.81 o 
   4  -8   9        1.96       -2.33      7.23 o 
  -2  -7   9       18.00       22.96      6.12 o 
  -1  -7   9       93.59      105.15      8.03 o 
   0  -7   9       99.16       92.85      5.56 o 
   1  -7   9        7.50        7.08      4.43 o 
   3  -7   9      164.89      157.49     11.54 o 
   4  -7   9      237.85      222.27     14.75 o 
   5  -7   9       27.17       22.32      9.02 o 
  -3  -6   9        8.36        4.97      5.17 o 
  -2  -6   9      108.51      125.26      5.49 o 
  -1  -6   9        9.17        8.19      2.73 o 
   0  -6   9      241.77      232.38      9.27 o 
   1  -6   9      260.48      256.95      5.85 o 
   2  -6   9      752.00      773.44     15.05 o 
   3  -6   9       27.75       24.64      4.55 o 
   4  -6   9      227.28      229.28     14.64 o 
   5  -6   9       35.64       39.60      6.54 o 
  -4  -5   9        0.15       -0.96      7.46 o 
  -3  -5   9       10.08       11.64      3.85 o 
  -2  -5   9       89.56       95.99      4.64 o 
  -1  -5   9      148.77      149.77      5.68 o 
   0  -5   9        3.49        4.80      1.82 o 
   1  -5   9       39.52       43.16      2.91 o 
   2  -5   9       28.44       29.39      3.06 o 
   3  -5   9       73.69       60.25     11.86 o 
   4  -5   9      129.38      125.06      8.91 o 
   5  -5   9        0.84        1.04      4.97 o 
   6  -5   9        0.82        2.59      7.26 o 
  -4  -4   9        1.23        3.10      4.88 o 
  -3  -4   9       11.51       14.49      4.53 o 
  -2  -4   9        0.18        0.85      2.69 o 
  -1  -4   9       82.84       63.67      5.28 o 
   0  -4   9       10.60        9.63      1.73 o 
   1  -4   9      803.52      781.24      9.50 o 
   2  -4   9       83.37       80.23      3.66 o 
   3  -4   9      470.79      452.24     12.02 o 
   4  -4   9      109.00      107.76      6.38 o 
   5  -4   9       31.66       36.32      4.70 o 
   6  -4   9       25.41       27.47      5.25 o 
  -5  -3   9        7.38       10.13      5.86 o 
  -4  -3   9      118.77      120.65      9.89 o 
  -3  -3   9        1.60        0.71      3.70 o 
  -2  -3   9       27.75       32.34      3.38 o 
  -1  -3   9        0.87        0.21      1.92 o 
   0  -3   9      197.70      202.36      3.53 o 
   1  -3   9      190.71      181.56      4.24 o 
   2  -3   9      948.13      960.74     10.53 o 
   3  -3   9       10.48        5.93      3.57 o 
   4  -3   9      114.05      106.95      4.86 o 
   5  -3   9        8.07        9.71      3.20 o 
   6  -3   9        7.93        7.43      4.35 o 
  -5  -2   9       15.65       15.42      5.32 o 
  -4  -2   9        5.40        5.53      2.95 o 
  -3  -2   9       77.03       68.04      4.00 o 
  -2  -2   9      107.89      113.51      2.99 o 
  -1  -2   9       32.28       29.12      2.23 o 
   0  -2   9       60.11       56.29      2.87 o 
   1  -2   9      412.62      409.52      6.42 o 
   2  -2   9       72.88       66.67      4.49 o 
   3  -2   9      129.49      132.80      4.55 o 
   4  -2   9       91.01       77.66      4.22 o 
   5  -2   9      177.06      185.97      6.48 o 
   6  -2   9        0.36       -0.33      4.24 o 
  -6  -1   9       25.42       23.75      7.95 o 
  -5  -1   9      158.03      170.27      6.67 o 
  -4  -1   9       26.64       24.18      3.17 o 
  -3  -1   9       29.62       29.37      3.08 o 
  -2  -1   9        0.23        0.17      1.44 o 
  -1  -1   9       82.43       71.27      3.15 o 
   0  -1   9       40.77       47.33      1.76 o 
   1  -1   9     1081.30     1021.42     10.43 o 
   2  -1   9      337.82      317.28      5.17 o 
   3  -1   9      436.72      401.15      6.20 o 
   4  -1   9       92.28       81.84      4.11 o 
   5  -1   9      192.48      203.96      6.71 o 
   6  -1   9       89.78      107.52      6.87 o 
  -6   0   9      162.54      177.96     10.16 o 
  -5   0   9       18.26       12.44      3.26 o 
  -4   0   9       16.18       15.87      3.00 o 
  -3   0   9       94.96       88.61      4.23 o 
  -2   0   9       48.52       46.68      3.85 o 
  -1   0   9        6.54        7.91      1.68 o 
   0   0   9      201.37      196.88      3.17 o 
   1   0   9        8.74       10.11      1.15 o 
   2   0   9      273.01      275.13      7.33 o 
   3   0   9        0.94        0.93      1.62 o 
   4   0   9      260.01      238.49      6.23 o 
   5   0   9       81.83       90.23      4.42 o 
   6   0   9        5.50        9.14      6.40 o 
  -6   1   9       12.32       11.44      3.34 o 
  -5   1   9       33.19       36.40      3.88 o 
  -4   1   9      344.11      346.20      7.96 o 
  -3   1   9      177.19      175.13      5.51 o 
  -2   1   9        3.96        5.18      1.98 o 
  -1   1   9       27.84       25.54      1.60 o 
   0   1   9        1.79        3.31      2.00 o 
   1   1   9      131.27      128.92      3.98 o 
   2   1   9      201.46      205.32      3.65 o 
   3   1   9      478.28      446.58      6.63 o 
   4   1   9       32.70       36.76      2.66 o 
   5   1   9      379.52      427.05     14.24 o 
  -6   2   9      127.02      124.58      6.32 o 
  -5   2   9      144.42      152.87      5.40 o 
  -4   2   9      154.02      140.17      4.69 o 
  -3   2   9       48.19       44.33      3.27 o 
  -2   2   9        1.33        1.71      1.62 o 
  -1   2   9       87.77       87.61      3.11 o 
   0   2   9       96.55       97.29      3.60 o 
   1   2   9      264.62      268.29      5.03 o 
   2   2   9      282.25      278.24      4.32 o 
   3   2   9       53.71       50.47      3.69 o 
   4   2   9      145.45      157.84      6.08 o 
   5   2   9        3.97        9.20      3.89 o 
  -6   3   9      109.15      108.18      6.20 o 
  -5   3   9        2.94        1.77      2.76 o 
  -4   3   9      488.88      480.92      8.29 o 
  -3   3   9        8.94        6.99      1.91 o 
  -2   3   9       58.12       67.33      4.80 o 
  -1   3   9       19.85       16.30      2.09 o 
   0   3   9        4.76        3.83      1.91 o 
   1   3   9        7.87        8.32      2.58 o 
   2   3   9      163.39      155.87      6.83 o 
   3   3   9        0.24        1.77      2.73 o 
   4   3   9      102.32       94.95      5.13 o 
   5   3   9       24.15       37.44      9.43 o 
  -6   4   9       67.57       67.55      4.67 o 
  -5   4   9      441.96      459.63      8.72 o 
  -4   4   9        0.12       -0.45      2.34 o 
  -3   4   9      153.52      161.79      4.04 o 
  -2   4   9        7.36        6.15      2.79 o 
  -1   4   9       86.57       79.86      3.61 o 
   0   4   9        3.12        3.51      1.79 o 
   1   4   9      316.63      320.12      7.97 o 
   2   4   9       13.15        7.69      2.54 o 
   3   4   9       94.37       95.57     13.49 o 
   4   4   9        7.29        8.86      5.47 o 
  -6   5   9      362.86      377.47     25.22 o 
  -5   5   9        1.53        0.78      4.05 o 
  -4   5   9       92.01       95.75      6.18 o 
  -3   5   9      109.99      104.56      7.46 o 
  -2   5   9      128.38      139.38      8.24 o 
  -1   5   9        4.04        6.11      2.89 o 
   0   5   9      110.55      109.90      5.49 o 
   1   5   9        0.32        1.12      2.38 o 
   2   5   9        0.88        1.39      4.61 o 
   3   5   9       49.03       42.86      6.62 o 
   4   5   9        0.14        2.31      8.80 o 
  -5   6   9        4.50        8.06      4.34 o 
  -4   6   9      348.09      335.90     13.12 o 
  -3   6   9       56.26       48.27      4.55 o 
  -2   6   9       43.93       48.38      5.18 o 
  -1   6   9        5.49        2.46      3.61 o 
   0   6   9       89.13       87.13      5.43 o 
   1   6   9       22.70       23.26      5.41 o 
   2   6   9       85.83       70.97      7.35 o 
   3   6   9        8.71        6.92      8.15 o 
  -5   7   9        3.82       13.51      8.45 o 
  -4   7   9        1.43        0.04      5.53 o 
  -3   7   9      218.43      212.67     14.64 o 
  -2   7   9      111.62       98.28      7.27 o 
  -1   7   9       48.27       54.21      7.61 o 
   0   7   9      144.73      154.89     11.71 o 
   1   7   9        4.41       -2.53      7.40 o 
  -3   8   9        7.60        9.89      7.25 o 
  -2   8   9        0.82        3.32      3.97 o 
  -1   8   9      107.98      105.25      8.00 o 
   0   8   9      120.57      131.71     12.90 o 
  -2   9   9       22.29       14.26      5.89 o 
  -1  -8  10       34.74       34.29      8.74 o 
   0  -8  10       45.97       53.11      8.91 o 
  -2  -7  10       42.24       33.29      9.08 o 
  -1  -7  10       56.62       64.48      9.37 o 
   0  -7  10       21.25       22.17      4.47 o 
   1  -7  10        7.01       10.99      3.86 o 
   3  -7  10        0.30        0.01      6.11 o 
   4  -7  10        0.52        4.64      7.11 o 
   5  -7  10       41.82       39.86     10.34 o 
  -3  -6  10      130.19      148.45     12.92 o 
  -2  -6  10      106.90      124.15      8.20 o 
  -1  -6  10      124.95      109.32      7.17 o 
   0  -6  10       47.33       55.58      8.74 o 
   1  -6  10      305.88      312.48      6.69 o 
   2  -6  10      226.09      225.16      8.67 o 
   3  -6  10       29.49       26.40      4.71 o 
   4  -6  10        7.03       14.79      7.60 o 
   5  -6  10        0.02        5.86      5.27 o 
  -4  -5  10       15.72       21.34      9.40 o 
  -3  -5  10        0.15        3.46      3.78 o 
  -2  -5  10       63.44       57.07      4.57 o 
  -1  -5  10      178.09      162.95      6.04 o 
   0  -5  10        5.20        7.85      2.60 o 
   1  -5  10      103.24      102.84      4.60 o 
   2  -5  10      238.90      251.91      6.89 o 
   3  -5  10      212.25      203.68      8.95 o 
   4  -5  10       23.89       28.07      6.70 o 
   5  -5  10       27.35       22.77      5.66 o 
   6  -5  10       17.24       26.94      8.84 o 
  -4  -4  10        3.76        3.35      5.16 o 
  -3  -4  10      146.94      166.54     19.02 o 
  -2  -4  10        2.60        2.46      2.76 o 
  -1  -4  10      359.52      340.79     13.81 o 
   0  -4  10      214.83      193.69      7.18 o 
   1  -4  10     1209.55     1166.33     12.18 o 
   2  -4  10        0.52        1.14      2.25 o 
   3  -4  10      257.81      246.24     18.90 o 
   4  -4  10       80.13       67.58      5.11 o 
   5  -4  10       14.13       16.20      4.86 o 
   6  -4  10        5.39        0.45      5.46 o 
  -5  -3  10        7.70        4.60      8.40 o 
  -4  -3  10       11.25       17.78      6.09 o 
  -3  -3  10       89.44       86.29      5.35 o 
  -2  -3  10      272.75      257.35      6.48 o 
  -1  -3  10        1.89        0.44      2.05 o 
   0  -3  10      107.62      104.30      2.80 o 
   1  -3  10       25.12       22.95      2.33 o 
   2  -3  10      211.87      194.92      6.49 o 
   3  -3  10      120.86      104.10      6.65 o 
   4  -3  10        6.24        5.60      3.14 o 
   5  -3  10       10.36       14.85      3.45 o 
   6  -3  10        0.79        2.96      5.13 o 
  -5  -2  10        2.59       -1.33      5.27 o 
  -4  -2  10       18.51       22.27      3.50 o 
  -3  -2  10       22.02       26.09      3.27 o 
  -2  -2  10       70.55       54.05      3.47 o 
  -1  -2  10       41.50       37.94      2.56 o 
   0  -2  10     1050.58      997.40     10.68 o 
   1  -2  10      311.09      300.75      5.90 o 
   2  -2  10      680.71      634.40     15.49 o 
   3  -2  10      298.36      278.59      7.61 o 
   4  -2  10       10.97       18.37      2.99 o 
   5  -2  10       46.05       47.86      4.20 o 
   6  -2  10      107.20      138.36     13.17 o 
  -5  -1  10       67.13       68.95      4.94 o 
  -4  -1  10        0.08        2.15      2.90 o 
  -3  -1  10       62.77       68.01      4.76 o 
  -2  -1  10       13.92       15.07      1.91 o 
  -1  -1  10      204.45      195.96      5.73 o 
   0  -1  10       47.79       45.21      1.88 o 
   1  -1  10      719.35      710.69     10.78 o 
   2  -1  10        1.03        0.32      1.96 o 
   3  -1  10       64.71       56.06      3.23 o 
   4  -1  10        0.21        0.74      2.47 o 
   5  -1  10        0.16        0.07      3.03 o 
  -6   0  10        7.18        2.19      7.38 o 
  -5   0  10        1.28        3.22      3.21 o 
  -4   0  10       15.09       12.90      3.10 o 
  -3   0  10       23.03       23.33      3.07 o 
  -2   0  10       59.10       51.21      2.92 o 
  -1   0  10       30.72       31.71      2.59 o 
   0   0  10      572.65      606.31     10.66 o 
   1   0  10       38.46       32.18      2.08 o 
   2   0  10      329.57      347.46      6.92 o 
   3   0  10       21.10       16.36      2.37 o 
   4   0  10      202.37      216.01      6.13 o 
   5   0  10        5.49        0.86      4.02 o 
  -6   1  10      102.09      102.99      6.76 o 
  -5   1  10       62.25       70.68      5.82 o 
  -4   1  10        7.16        9.61      3.13 o 
  -3   1  10        3.35        2.90      2.67 o 
  -2   1  10       69.43       66.73      3.39 o 
  -1   1  10       88.14       92.70      4.36 o 
   0   1  10      888.88      867.54     19.06 o 
   1   1  10      662.74      652.66      8.75 o 
   2   1  10      239.52      214.89      4.17 o 
   3   1  10      113.61      117.01      5.83 o 
   4   1  10       93.45       97.88      5.97 o 
   5   1  10       66.64       83.85      6.35 o 
  -6   2  10       22.30       18.89      4.55 o 
  -5   2  10        1.50        3.67      2.90 o 
  -4   2  10       50.83       52.89      3.51 o 
  -3   2  10       33.09       30.89      3.04 o 
  -2   2  10        2.21        2.74      1.74 o 
  -1   2  10      170.52      166.24      4.23 o 
   0   2  10       87.28       87.31      3.74 o 
   1   2  10      162.59      162.77      4.34 o 
   2   2  10        2.06        5.61      1.89 o 
   3   2  10      225.84      212.67      7.12 o 
   4   2  10      129.65      136.92      6.84 o 
   5   2  10        5.00        7.84      4.36 o 
  -6   3  10       39.81       50.17      5.62 o 
  -5   3  10      106.07      101.89      4.79 o 
  -4   3  10      101.75      103.17      4.36 o 
  -3   3  10        0.24        0.68      2.24 o 
  -2   3  10       49.89       53.45      3.30 o 
  -1   3  10        3.20        3.59      1.94 o 
   0   3  10      282.13      274.85      6.24 o 
   1   3  10       26.06       25.24      2.57 o 
   2   3  10      477.22      444.50     11.90 o 
   3   3  10        4.06        5.97      3.08 o 
   4   3  10      353.14      385.93     10.94 o 
  -6   4  10       27.56       35.14      8.61 o 
  -5   4  10       59.15       51.75      5.64 o 
  -4   4  10       23.93       26.02      4.44 o 
  -3   4  10        5.31        9.94      4.33 o 
  -2   4  10       30.88       28.50      3.53 o 
  -1   4  10      119.28      116.63      4.40 o 
   0   4  10       77.83       80.78      5.04 o 
   1   4  10      234.92      233.63      7.21 o 
   2   4  10       27.14       23.32      3.81 o 
   3   4  10      157.87      164.65     12.35 o 
   4   4  10       20.76       24.05      6.23 o 
  -5   5  10      287.41      293.01     10.58 o 
  -4   5  10       22.56       20.96      4.58 o 
  -3   5  10       25.62       26.73      5.41 o 
  -2   5  10       35.86       36.80      3.60 o 
  -1   5  10        0.07        1.67      3.10 o 
   0   5  10        1.30        1.68      3.18 o 
   1   5  10      133.72      131.50      6.33 o 
   2   5  10       29.02       26.68      5.78 o 
   3   5  10       79.67       70.26     17.29 o 
  -5   6  10        8.97        7.91      4.64 o 
  -4   6  10       48.53       48.65      5.67 o 
  -3   6  10        0.88       -0.01      4.94 o 
  -2   6  10       45.06       44.34     11.24 o 
  -1   6  10        0.68       -1.37      4.02 o 
   0   6  10      231.91      240.43      8.44 o 
   1   6  10       42.15       42.69      6.23 o 
   2   6  10       72.35       88.70      8.60 o 
  -5   7  10       68.67       65.78     12.13 o 
  -4   7  10       28.50       25.85      6.50 o 
  -3   7  10       58.64       65.14     10.02 o 
  -2   7  10        0.01        0.49      4.31 o 
  -1   7  10       55.14       58.82      6.35 o 
   0   7  10        3.34        0.35      4.24 o 
   1   7  10        1.34       -0.90      8.64 o 
  -3   8  10        7.65       11.20      7.54 o 
  -2   8  10        4.50        7.51      4.30 o 
  -1   8  10       33.71       33.98      6.16 o 
   0  -8  11       76.49       94.17     10.79 o 
  -1  -7  11      140.81      170.22     13.63 o 
   0  -7  11        6.53        4.96      4.26 o 
   1  -7  11        0.16       -4.57      5.86 o 
   3  -7  11       85.05       91.40      7.12 o 
   4  -7  11        9.10        6.40      7.87 o 
  -2  -6  11      114.69      137.73      8.82 o 
  -1  -6  11       23.15       19.83      4.87 o 
   0  -6  11       72.31       63.26     10.99 o 
   1  -6  11        0.78        0.35      2.41 o 
   2  -6  11      101.64      109.53     11.27 o 
   3  -6  11        6.50        0.85      4.15 o 
   4  -6  11       38.29       40.62      6.15 o 
   5  -6  11       67.05       73.81      7.93 o 
  -3  -5  11       95.88       85.59      6.16 o 
  -2  -5  11       60.31       58.04      6.34 o 
  -1  -5  11       66.90       61.95      5.99 o 
   0  -5  11        4.56        4.81      2.85 o 
   1  -5  11        0.27        1.82      2.43 o 
   2  -5  11        8.70       11.33      2.60 o 
   3  -5  11       18.77       15.69      4.53 o 
   4  -5  11       60.04       59.11     10.48 o 
   5  -5  11        0.20       -0.11      5.22 o 
  -4  -4  11      109.24      121.08      9.12 o 
  -3  -4  11      168.02      185.69      7.77 o 
  -2  -4  11       43.19       35.07      4.09 o 
  -1  -4  11       95.63      103.34      5.28 o 
   0  -4  11      156.98      135.38      5.60 o 
   1  -4  11      251.08      246.38      7.19 o 
   2  -4  11       90.09       83.47      4.10 o 
   3  -4  11        6.53        5.65      4.19 o 
   4  -4  11        0.46        0.85      3.52 o 
   5  -4  11       77.00       71.14      6.85 o 
  -4  -3  11       29.30       29.43      5.94 o 
  -3  -3  11       13.01        6.07      3.54 o 
  -2  -3  11      221.69      194.97      7.04 o 
  -1  -3  11        0.02        1.55      2.07 o 
   0  -3  11      190.15      195.65      5.94 o 
   1  -3  11      322.98      345.21      7.35 o 
   2  -3  11      127.02      119.00      5.59 o 
   3  -3  11        9.48        2.60      4.00 o 
   4  -3  11       54.76       58.05      5.17 o 
   5  -3  11       31.22       33.90      4.86 o 
   6  -3  11       24.34       26.97      6.61 o 
  -5  -2  11        0.58       -1.20      5.61 o 
  -4  -2  11      149.81      160.88      6.50 o 
  -3  -2  11        0.24        0.87      2.81 o 
  -2  -2  11      344.16      340.38      6.65 o 
  -1  -2  11      111.77       83.97      3.41 o 
   0  -2  11     1328.50     1259.85     12.62 o 
   1  -2  11       16.97       22.30      2.59 o 
   2  -2  11      170.99      160.08      6.19 o 
   3  -2  11      107.83       92.20      5.04 o 
   4  -2  11       11.90       11.78      3.47 o 
   5  -2  11        0.22        1.06      3.15 o 
  -5  -1  11        9.90       13.79      3.82 o 
  -4  -1  11       40.69       41.25      4.10 o 
  -3  -1  11      289.77      262.42      7.05 o 
  -2  -1  11       44.22       36.75      4.18 o 
  -1  -1  11      167.90      162.77      4.13 o 
   0  -1  11      248.45      262.05      5.95 o 
   1  -1  11      408.83      373.88      7.36 o 
   2  -1  11       81.02       68.66      4.91 o 
   3  -1  11       15.44       17.69      2.95 o 
   4  -1  11       33.42       37.37      3.99 o 
   5  -1  11       16.94       12.62      5.29 o 
  -5   0  11       12.96       16.18      3.76 o 
  -4   0  11       48.89       53.96      4.66 o 
  -3   0  11       59.18       50.59      3.84 o 
  -2   0  11       73.64       73.74      3.48 o 
  -1   0  11      879.57      869.89     14.44 o 
   0   0  11      426.97      435.11      8.65 o 
   1   0  11      603.30      569.18      6.63 o 
   2   0  11      419.68      385.73      9.88 o 
   3   0  11        0.01        3.71      3.85 o 
   4   0  11       52.76       58.08      5.26 o 
   5   0  11       91.51      108.59      7.09 o 
  -6   1  11       17.75       17.87      4.73 o 
  -5   1  11        0.86        1.24      2.95 o 
  -4   1  11       72.26       70.60      4.61 o 
  -3   1  11       63.41       62.79      4.15 o 
  -2   1  11      114.15      112.58      4.28 o 
  -1   1  11       16.84       17.73      2.45 o 
   0   1  11      241.91      242.88      6.70 o 
   1   1  11        1.30        0.90      2.10 o 
   2   1  11       28.08       28.00      2.73 o 
   3   1  11       11.74       18.57      3.80 o 
   4   1  11        5.01        9.19      3.92 o 
   5   1  11        0.69       -2.06      4.68 o 
  -6   2  11        0.00        2.56      7.81 o 
  -5   2  11        0.24       -0.46      2.89 o 
  -4   2  11        0.00        1.12      2.53 o 
  -3   2  11       65.28       67.04      3.75 o 
  -2   2  11        5.16        4.14      2.73 o 
  -1   2  11      492.18      481.18      9.23 o 
   0   2  11       17.03       16.03      2.50 o 
   1   2  11      393.10      389.66      6.69 o 
   2   2  11        1.82        1.96      2.92 o 
   3   2  11      156.40      166.44      7.05 o 
   4   2  11       16.88       14.24      4.23 o 
  -6   3  11       52.27       47.42      9.80 o 
  -5   3  11        1.33        2.70      3.50 o 
  -4   3  11       10.52       12.56      3.37 o 
  -3   3  11       27.09       23.13      4.02 o 
  -2   3  11      108.77      104.80      5.32 o 
  -1   3  11      429.83      432.91      7.86 o 
   0   3  11      668.26      696.49      9.81 o 
   1   3  11       79.30       65.82      3.60 o 
   2   3  11       92.95       92.69      4.88 o 
   3   3  11       21.96       12.49      3.27 o 
   4   3  11       28.08       35.44      9.71 o 
  -5   4  11       19.99       19.74      4.80 o 
  -4   4  11       13.36       10.55      4.10 o 
  -3   4  11       19.73       21.28      5.49 o 
  -2   4  11       72.49       76.61      3.68 o 
  -1   4  11      144.47      137.62      4.91 o 
   0   4  11       67.35       64.16      3.68 o 
   1   4  11       10.48       14.91      3.29 o 
   2   4  11      129.53      124.69      6.62 o 
   3   4  11      147.52      143.12      9.61 o 
  -5   5  11       39.68       44.08      5.88 o 
  -4   5  11        0.10       -0.89      4.27 o 
  -3   5  11       51.71       49.35      6.23 o 
  -2   5  11        7.87       12.31      4.05 o 
  -1   5  11      312.57      317.30      9.09 o 
   0   5  11        3.01        5.97      3.27 o 
   1   5  11      318.15      313.31      9.48 o 
   2   5  11        0.82       -0.59      5.51 o 
   3   5  11      222.34      257.60     17.76 o 
  -5   6  11       10.63       10.09      8.90 o 
  -4   6  11        4.77        8.11      4.62 o 
  -3   6  11        3.67        3.18      5.07 o 
  -2   6  11      102.38      101.17      7.30 o 
  -1   6  11        1.64       -0.92      4.16 o 
   0   6  11      128.37      130.74      6.81 o 
   1   6  11        8.18        8.21      5.65 o 
   2   6  11      124.68      137.67     13.97 o 
  -3   7  11       38.83       44.16      9.76 o 
  -2   7  11        1.57       -1.20      4.68 o 
  -1   7  11       11.82       14.93      5.00 o 
   0   7  11       79.12       75.72     11.20 o 
  -2   8  11        7.41        9.58      5.50 o 
  -1   8  11      110.88      121.00      9.11 o 
  -1  -7  12       74.32       89.25     11.32 o 
   0  -7  12       24.06       33.69      5.50 o 
   1  -7  12       66.45       68.96      9.74 o 
   3  -7  12       35.13       38.11      6.04 o 
   4  -7  12       97.23      101.09     12.63 o 
  -2  -6  12       19.41       25.40      5.83 o 
  -1  -6  12      100.47      101.91      7.69 o 
   0  -6  12       50.27       53.26      5.81 o 
   1  -6  12       36.44       45.09      5.24 o 
   2  -6  12       16.04       17.62      4.54 o 
   3  -6  12      146.14      145.48      8.70 o 
   4  -6  12       10.32        7.62      5.32 o 
   5  -6  12       35.15       41.66      9.40 o 
  -3  -5  12        1.28        4.59      5.44 o 
  -2  -5  12      216.96      242.70     18.74 o 
  -1  -5  12       31.85       28.57      5.15 o 
   0  -5  12        1.62        3.96      2.91 o 
   1  -5  12        7.30        7.42      2.73 o 
   2  -5  12       86.05       83.52      4.42 o 
   3  -5  12        9.91        9.82      4.67 o 
   4  -5  12      143.14      137.35      9.14 o 
   5  -5  12       11.65       12.20      7.33 o 
  -4  -4  12       35.30       44.12      6.94 o 
  -3  -4  12      193.21      203.66      8.26 o 
  -2  -4  12        2.91        1.11      4.53 o 
  -1  -4  12      142.97      135.80      6.11 o 
   0  -4  12        4.83        3.06      2.27 o 
   1  -4  12      114.00      120.46      4.92 o 
   2  -4  12        1.44        1.85      2.57 o 
   3  -4  12      117.84      104.30      7.52 o 
   4  -4  12       72.77       76.24      5.78 o 
   5  -4  12       64.07       68.11      6.08 o 
  -4  -3  12      131.29      116.78      8.88 o 
  -3  -3  12       48.26       52.93      4.27 o 
  -2  -3  12      138.16      137.36      5.28 o 
  -1  -3  12        0.31        2.23      2.91 o 
   0  -3  12        0.11        2.13      2.24 o 
   1  -3  12       29.69       28.86      3.59 o 
   2  -3  12       61.36       60.46      4.75 o 
   3  -3  12       67.70       65.31     10.71 o 
   4  -3  12        5.74        8.14      3.51 o 
   5  -3  12       59.90       50.71      7.11 o 
  -5  -2  12       65.11       80.46     12.12 o 
  -4  -2  12      186.60      193.01      7.18 o 
  -3  -2  12        0.02        1.10      2.99 o 
  -2  -2  12       90.99       96.42      4.13 o 
  -1  -2  12       28.26       21.18      2.40 o 
   0  -2  12      169.00      176.03      6.16 o 
   1  -2  12      138.98      136.95      4.74 o 
   2  -2  12        7.18        5.90      3.31 o 
   3  -2  12        9.28       10.67      3.01 o 
   4  -2  12      140.78      131.57      8.61 o 
   5  -2  12       17.27       25.74      5.96 o 
  -5  -1  12       74.90       78.36      6.36 o 
  -4  -1  12        3.56        5.81      3.38 o 
  -3  -1  12      217.91      196.79      6.46 o 
  -2  -1  12        8.50        5.52      2.37 o 
  -1  -1  12      181.48      191.84      4.63 o 
   0  -1  12      263.61      283.50      7.54 o 
   1  -1  12       36.59       32.68      3.05 o 
   2  -1  12        0.04        0.78      2.13 o 
   3  -1  12       77.60       95.42      7.21 o 
   4  -1  12       33.02       30.39      5.72 o 
   5  -1  12       37.94       40.36      6.86 o 
  -5   0  12      116.83      133.65      6.58 o 
  -4   0  12        7.44       13.25      3.48 o 
  -3   0  12      180.92      178.25      6.22 o 
  -2   0  12       48.65       37.35      2.76 o 
  -1   0  12      860.45      842.62     14.02 o 
   0   0  12       67.86       70.00      4.23 o 
   1   0  12       49.94       44.14      3.05 o 
   2   0  12      113.43       96.91      5.03 o 
   3   0  12        5.43        4.00      3.64 o 
   4   0  12        4.26        0.56      4.04 o 
   5   0  12      267.26      289.08     10.70 o 
  -5   1  12        3.11        2.03      3.64 o 
  -4   1  12      192.27      176.75      6.68 o 
  -3   1  12      114.98      103.31      5.08 o 
  -2   1  12      160.98      158.98      4.67 o 
  -1   1  12      397.11      420.34     10.91 o 
   0   1  12      403.99      392.64      8.73 o 
   1   1  12       47.00       35.71      3.11 o 
   2   1  12       13.26       15.90      3.59 o 
   3   1  12       55.59       63.76      5.31 o 
   4   1  12       41.53       42.77      5.08 o 
   5   1  12       15.11       25.06      6.30 o 
  -5   2  12       44.75       48.72      4.93 o 
  -4   2  12       23.65       23.96      3.82 o 
  -3   2  12       59.26       56.42      5.40 o 
  -2   2  12      521.05      528.26      8.36 o 
  -1   2  12      332.63      336.60      7.13 o 
   0   2  12      316.17      316.92      8.31 o 
   1   2  12      393.51      343.71      8.84 o 
   2   2  12       15.18       11.81      3.64 o 
   3   2  12       43.40       49.44      4.87 o 
   4   2  12       67.01       75.76      6.06 o 
  -5   3  12       57.00       56.39      5.10 o 
  -4   3  12      104.89       97.54      5.50 o 
  -3   3  12       38.82       36.87      4.67 o 
  -2   3  12      100.22      101.58      4.68 o 
  -1   3  12       15.22       11.10      2.68 o 
   0   3  12        9.71        8.02      2.44 o 
   1   3  12       10.54       11.98      2.42 o 
   2   3  12       22.77       28.33      3.76 o 
   3   3  12       19.62       24.66      4.71 o 
  -5   4  12        6.98        4.50      4.62 o 
  -4   4  12       32.18       36.35      5.17 o 
  -3   4  12        0.57        2.29      4.57 o 
  -2   4  12      313.35      325.81      6.81 o 
  -1   4  12        4.80        5.67      2.59 o 
   0   4  12      354.64      377.22      9.71 o 
   1   4  12       33.39       31.02      4.49 o 
   2   4  12       77.13       86.97      6.09 o 
   3   4  12       23.53       21.24      6.16 o 
  -4   5  12        2.97        3.16      4.48 o 
  -3   5  12       79.89       77.44      7.58 o 
  -2   5  12      159.23      148.13      8.16 o 
  -1   5  12      403.10      416.37     10.67 o 
   0   5  12       11.75       11.11      3.84 o 
   1   5  12       43.85       43.71      4.80 o 
   2   5  12        0.02        1.38      5.73 o 
  -4   6  12       26.90       32.32      5.54 o 
  -3   6  12       14.24       16.16      7.17 o 
  -2   6  12      124.77      119.84      7.98 o 
  -1   6  12       27.34       20.10      5.03 o 
   0   6  12       23.93       19.51      4.36 o 
   1   6  12       51.40       49.08      7.18 o 
  -3   7  12        6.31       10.92      7.66 o 
  -2   7  12      243.83      247.47     11.45 o 
  -1   7  12       28.91       31.17      7.90 o 
   0   7  12      144.22      141.50     14.05 o 
  -1  -7  13       13.18       10.15      7.68 o 
   0  -7  13      139.21      134.36      8.69 o 
   1  -7  13        6.22        9.04      7.07 o 
   3  -7  13       83.12       85.21     11.39 o 
  -2  -6  13       49.42       64.94     10.39 o 
  -1  -6  13       64.80       70.45      7.19 o 
   0  -6  13        3.73        2.65      4.45 o 
   1  -6  13       82.01       81.14      6.61 o 
   2  -6  13        0.01        2.27      4.40 o 
   3  -6  13       76.50       86.53      8.44 o 
   4  -6  13        8.05       12.60      5.69 o 
  -3  -5  13       22.72       18.70      8.70 o 
  -2  -5  13       92.83       97.07      8.28 o 
  -1  -5  13       30.30       33.00      5.65 o 
   0  -5  13      145.37      137.19      6.37 o 
   1  -5  13        9.72        9.86      3.37 o 
   2  -5  13      110.43      103.38      6.75 o 
   3  -5  13       69.92       68.69     14.18 o 
   4  -5  13       67.79       69.30      9.15 o 
   5  -5  13       36.79       35.83      9.00 o 
  -3  -4  13       21.20       24.59      5.78 o 
  -2  -4  13       97.33       89.63      7.60 o 
  -1  -4  13       50.02       51.82      4.60 o 
   0  -4  13       55.03       60.75      5.03 o 
   1  -4  13       41.23       46.04      3.79 o 
   2  -4  13      147.67      137.37      5.51 o 
   3  -4  13       37.96       39.50      7.97 o 
   4  -4  13       26.49       23.99      4.32 o 
  -4  -3  13        0.90       -2.22      7.40 o 
  -3  -3  13      234.81      254.55      9.31 o 
  -2  -3  13       67.72       60.14      5.11 o 
  -1  -3  13        9.87       11.58      3.42 o 
   0  -3  13        3.76        4.09      2.48 o 
   1  -3  13       64.18       60.98      4.85 o 
   2  -3  13        4.13        1.59      3.51 o 
   3  -3  13      225.31      252.67     10.92 o 
   4  -3  13        1.13       -0.09      4.91 o 
  -4  -2  13      180.88      193.12      7.44 o 
  -3  -2  13        1.83        1.29      2.80 o 
  -2  -2  13      172.23      174.99      7.79 o 
  -1  -2  13       19.66       15.52      2.42 o 
   0  -2  13      115.56      127.38      6.78 o 
   1  -2  13        0.54        1.50      2.45 o 
   2  -2  13      205.19      209.69      7.75 o 
   3  -2  13       49.74       49.14      6.26 o 
   4  -2  13      111.53      113.62      8.71 o 
  -5  -1  13      120.50      120.09      9.68 o 
  -4  -1  13       29.18       26.03      4.04 o 
  -3  -1  13      177.10      183.57      6.67 o 
  -2  -1  13        7.45        5.66      2.51 o 
  -1  -1  13        0.36        2.21      2.44 o 
   0  -1  13       25.14       25.19      2.91 o 
   1  -1  13       89.72       93.61      4.54 o 
   2  -1  13       55.66       47.67      4.67 o 
   3  -1  13       24.11       23.85      5.37 o 
   4  -1  13       52.69       54.56      6.62 o 
  -5   0  13      138.56      145.39      8.01 o 
  -4   0  13       34.41       41.68      4.81 o 
  -3   0  13       44.38       44.87      4.07 o 
  -2   0  13        2.45        2.87      2.67 o 
  -1   0  13       79.85       91.30      3.68 o 
   0   0  13      155.46      157.51      6.14 o 
   1   0  13       11.48       10.29      2.47 o 
   2   0  13       31.20       24.20      3.39 o 
   3   0  13      182.98      171.23      7.82 o 
   4   0  13        0.31       -0.36      4.23 o 
  -5   1  13       33.57       27.24      5.18 o 
  -4   1  13      144.21      127.88      6.23 o 
  -3   1  13       24.54       17.86      3.42 o 
  -2   1  13       99.13      105.55      4.18 o 
  -1   1  13      132.31      150.17      5.05 o 
   0   1  13        2.54        3.57      2.81 o 
   1   1  13       10.49        9.82      2.62 o 
   2   1  13       74.71       85.16      6.71 o 
   3   1  13       17.05       20.52      5.46 o 
   4   1  13       35.65       40.23      5.53 o 
  -5   2  13       20.32       29.67      4.45 o 
  -4   2  13       48.79       52.50      4.69 o 
  -3   2  13       15.65       11.30      3.80 o 
  -2   2  13      387.98      388.86      7.46 o 
  -1   2  13      100.87      102.89      4.54 o 
   0   2  13        1.12        3.30      2.81 o 
   1   2  13       93.20       87.52      4.84 o 
   2   2  13        2.10        2.34      3.85 o 
   3   2  13       19.72       18.55      4.28 o 
   4   2  13      231.14      261.07     18.47 o 
  -5   3  13       72.50       68.29      6.37 o 
  -4   3  13      114.94      112.22      6.04 o 
  -3   3  13       88.73       86.22      8.99 o 
  -2   3  13      367.93      387.26      8.46 o 
  -1   3  13      298.96      307.59      8.58 o 
   0   3  13       16.43       13.83      2.86 o 
   1   3  13        3.86        4.14      2.48 o 
   2   3  13       61.03       61.89      4.78 o 
   3   3  13       50.59       61.17      5.73 o 
  -4   4  13       24.52       22.72      5.20 o 
  -3   4  13      274.74      266.41      9.61 o 
  -2   4  13      228.19      242.11      7.11 o 
  -1   4  13      115.24      110.71      5.04 o 
   0   4  13      229.84      210.14      7.93 o 
   1   4  13       36.52       30.52      4.43 o 
   2   4  13       24.22       24.57      4.52 o 
  -4   5  13        6.79        5.61      4.79 o 
  -3   5  13      129.12      117.55      8.94 o 
  -2   5  13       23.77       22.89      5.02 o 
  -1   5  13       26.62       23.56      4.25 o 
   0   5  13        1.15        4.54      3.69 o 
   1   5  13       24.19       25.44      4.61 o 
  -3   6  13      168.92      159.38     14.39 o 
  -2   6  13        1.45       -1.32      6.80 o 
  -1   6  13      251.77      258.11     11.33 o 
   0   6  13       48.86       47.04      7.07 o 
  -2   7  13      156.80      170.29     15.27 o 
  -1   7  13        0.13        1.97      5.46 o 
   0  -7  14       10.99       14.01      5.35 o 
   1  -7  14        8.82        3.32      7.56 o 
  -1  -6  14      125.85      124.62      9.00 o 
   0  -6  14        0.07        0.93      4.84 o 
   1  -6  14      114.23      127.19      8.25 o 
   2  -6  14       19.98       24.30      5.53 o 
   3  -6  14      177.86      184.27     10.43 o 
  -2  -5  14        4.68        2.78      5.57 o 
  -1  -5  14      123.44      112.40      8.36 o 
   0  -5  14       15.23       11.15      4.72 o 
   1  -5  14      294.33      295.09      7.93 o 
   2  -5  14      224.98      239.76      8.80 o 
   3  -5  14        1.93        1.96      5.04 o 
   4  -5  14       14.69       12.25      5.95 o 
  -3  -4  14       28.84       35.87      9.72 o 
  -2  -4  14       73.04       82.43      6.02 o 
  -1  -4  14        1.04        1.96      3.52 o 
   0  -4  14       78.19       67.62      5.22 o 
   1  -4  14       14.18       12.38      3.27 o 
   2  -4  14       98.09       99.74      5.20 o 
   3  -4  14       47.21       59.90      9.01 o 
   4  -4  14        7.02        8.48      5.51 o 
  -3  -3  14       84.57       88.37      6.44 o 
  -2  -3  14       26.76       29.08      4.45 o 
  -1  -3  14      206.39      198.15      7.53 o 
   0  -3  14        4.27        6.35      3.39 o 
   1  -3  14      245.47      257.74     10.71 o 
   2  -3  14       18.02       19.85      5.35 o 
   3  -3  14      100.91       94.54      8.14 o 
   4  -3  14       15.91       18.61      5.96 o 
  -4  -2  14       15.74       15.13      5.39 o 
  -3  -2  14       70.09       73.69      5.21 o 
  -2  -2  14       42.86       37.80      4.09 o 
  -1  -2  14       48.37       56.25      4.14 o 
   0  -2  14       74.66       83.60      6.12 o 
   1  -2  14       78.27       73.21      5.31 o 
   2  -2  14       73.48       77.67      5.60 o 
   3  -2  14        4.94        5.34      4.84 o 
   4  -2  14       21.34       17.43      7.65 o 
  -4  -1  14      187.15      209.27     10.04 o 
  -3  -1  14       89.35       92.00      4.79 o 
  -2  -1  14       19.82       26.58      3.67 o 
  -1  -1  14       41.73       36.38      3.42 o 
   0  -1  14       37.86       33.65      3.33 o 
   1  -1  14        0.38        1.64      2.63 o 
   2  -1  14      253.39      227.98     12.56 o 
   3  -1  14        4.03       -1.90      4.93 o 
   4  -1  14       84.95       85.91      8.17 o 
  -4   0  14        9.38       10.05      3.70 o 
  -3   0  14      144.93      145.73      5.58 o 
  -2   0  14       31.31       24.03      3.41 o 
  -1   0  14       93.13       94.94      4.62 o 
   0   0  14        1.42        2.39      3.15 o 
   1   0  14      229.75      221.24      6.38 o 
   2   0  14       14.66       17.08      3.44 o 
   3   0  14      116.47      113.40      6.91 o 
   4   0  14        3.80        5.13      4.50 o 
  -5   1  14       13.29       16.84      6.54 o 
  -4   1  14      171.63      177.37      7.27 o 
  -3   1  14       18.12       14.74      3.68 o 
  -2   1  14        2.78        8.89      3.03 o 
  -1   1  14        3.58        3.24      2.52 o 
   0   1  14       72.96       79.82      5.48 o 
   1   1  14       35.97       31.09      3.07 o 
   2   1  14       56.97       53.77      5.24 o 
   3   1  14       27.32       26.64      4.82 o 
   4   1  14        5.93        5.04      5.91 o 
  -5   2  14       73.74       60.09     10.25 o 
  -4   2  14       14.09       13.44      3.89 o 
  -3   2  14       30.50       37.12      4.80 o 
  -2   2  14       20.31       25.42      3.09 o 
  -1   2  14      121.08      115.45      5.96 o 
   0   2  14       15.25       16.14      3.32 o 
   1   2  14       54.41       50.57      4.30 o 
   2   2  14      168.16      160.97     11.51 o 
   3   2  14        8.83        8.40      4.25 o 
   4   2  14      115.70      113.94     26.53 o 
  -5   3  14       65.67       75.84     11.05 o 
  -4   3  14       41.74       42.08      4.70 o 
  -3   3  14       29.66       35.44      4.22 o 
  -2   3  14       59.92       57.89      4.30 o 
  -1   3  14        0.85        3.52      3.20 o 
   0   3  14       28.36       25.63      3.72 o 
   1   3  14       56.21       60.84      6.56 o 
   2   3  14        1.67        4.52      4.73 o 
   3   3  14       19.57       18.67      5.74 o 
  -4   4  14        3.33        6.64      4.85 o 
  -3   4  14      129.44      123.50      6.20 o 
  -2   4  14       68.00       59.78      5.11 o 
  -1   4  14        6.09        1.55      3.63 o 
   0   4  14       61.60       66.29      5.41 o 
   1   4  14        0.05       -0.99      4.02 o 
   2   4  14       35.83       33.45      5.28 o 
  -4   5  14       27.93       28.36     10.23 o 
  -3   5  14      243.96      225.93     11.92 o 
  -2   5  14      195.75      176.35     14.44 o 
  -1   5  14        2.50        4.23      5.17 o 
   0   5  14        0.33        0.89      5.62 o 
   1   5  14       52.59       50.13      5.70 o 
  -2   6  14       30.73       38.51      9.62 o 
  -1   6  14       86.27       93.19      8.13 o 
   0   6  14       39.40       34.38      9.58 o 
   0  -6  15      202.79      213.02     12.01 o 
   1  -6  15      170.29      188.59     15.01 o 
   2  -6  15      101.94      108.52      8.31 o 
   3  -6  15       35.86       29.34      6.25 o 
  -1  -5  15        6.37        0.89      5.27 o 
   0  -5  15        4.83        3.34      5.15 o 
   1  -5  15       74.86       74.36      4.96 o 
   2  -5  15       48.46       50.51      5.41 o 
   3  -5  15        2.08       -1.99      5.74 o 
  -2  -4  15      187.90      189.68      8.46 o 
  -1  -4  15        9.44        9.07      3.97 o 
   0  -4  15      196.17      197.29      8.02 o 
   1  -4  15        4.22        2.92      3.40 o 
   2  -4  15      290.38      292.35      8.36 o 
   3  -4  15        0.01        2.95      5.32 o 
  -3  -3  15        0.05       -0.05      5.25 o 
  -2  -3  15       65.25       61.17      5.53 o 
  -1  -3  15       27.88       26.03      4.17 o 
   0  -3  15      237.86      235.83     11.35 o 
   1  -3  15      352.29      381.84     10.77 o 
   2  -3  15        6.51        6.58      3.92 o 
   3  -3  15       31.87       26.51      6.76 o 
  -3  -2  15       62.93       76.42      5.52 o 
  -2  -2  15       24.75       29.39      3.93 o 
  -1  -2  15       44.72       36.81      4.59 o 
   0  -2  15       54.87       47.27      5.37 o 
   1  -2  15       97.07       97.38      6.16 o 
   2  -2  15      127.98      130.15      7.10 o 
   3  -2  15       10.99        2.71      5.27 o 
  -3  -1  15       16.65       21.22      4.04 o 
  -2  -1  15      182.84      169.36      6.72 o 
  -1  -1  15        1.28        2.17      3.59 o 
   0  -1  15      359.07      373.01      9.12 o 
   1  -1  15        4.59        4.32      3.08 o 
   2  -1  15       88.03       83.08      5.91 o 
   3  -1  15        0.19       -2.42      5.15 o 
  -4   0  15       34.45       39.12      4.68 o 
  -3   0  15       33.10       30.78      4.25 o 
  -2   0  15       19.61       23.81      4.34 o 
  -1   0  15       98.39      104.42      5.04 o 
   0   0  15       13.90       12.49      3.09 o 
   1   0  15       93.23       94.32      4.51 o 
   2   0  15        3.59        7.83      4.15 o 
   3   0  15       27.68       21.14      5.06 o 
  -4   1  15       81.38       84.99      5.79 o 
  -3   1  15       21.61       26.34      3.68 o 
  -2   1  15       75.36       77.57      5.81 o 
  -1   1  15       21.58       20.57      3.37 o 
   0   1  15       17.91       15.05      3.48 o 
   1   1  15      172.29      163.39      6.06 o 
   2   1  15       20.47       13.69      4.58 o 
   3   1  15       85.88       80.67      6.63 o 
  -4   2  15       81.24       84.91      5.88 o 
  -3   2  15       27.94       17.36      3.90 o 
  -2   2  15       59.01       67.87      4.12 o 
  -1   2  15        8.28        7.60      3.41 o 
   0   2  15      164.11      156.75      6.81 o 
   1   2  15        0.02       -0.03      3.44 o 
   2   2  15       66.54       65.85      6.19 o 
   3   2  15       20.85       21.08      6.30 o 
  -4   3  15       26.18       32.19      6.76 o 
  -3   3  15        6.40        8.20      3.70 o 
  -2   3  15        1.50       -0.58      3.14 o 
  -1   3  15       43.21       43.45      4.62 o 
   0   3  15       14.93       15.10      3.72 o 
   1   3  15       73.95       86.64      7.59 o 
   2   3  15        7.04       -0.33      5.18 o 
  -4   4  15       39.05       34.91     10.73 o 
  -3   4  15        1.06        0.79      3.80 o 
  -2   4  15       70.76       80.66     10.01 o 
  -1   4  15       10.62       13.89      5.54 o 
   0   4  15       64.94       69.29      7.06 o 
   1   4  15      101.39       98.24      8.12 o 
   2   4  15       24.82       27.01      8.37 o 
  -2   5  15        1.71        3.24      7.21 o 
  -1   5  15       33.06       31.14      5.15 o 
   0   5  15       30.35       26.09      7.83 o 
   1   5  15        1.28        4.73      7.47 o 
  -1   6  15       36.59       39.65      6.67 o 
   0  -5  16       21.20       18.78      6.03 o 
   1  -5  16        5.11        0.20      3.96 o 
   2  -5  16        0.81        2.70      5.44 o 
  -1  -4  16      229.78      261.85     19.45 o 
   0  -4  16      317.65      356.93     10.80 o 
   1  -4  16       51.18       56.56      4.81 o 
   2  -4  16       33.98       34.98      5.47 o 
   3  -4  16      152.81      177.10     25.17 o 
  -2  -3  16        0.20       -0.13      5.07 o 
  -1  -3  16       57.70       54.14     11.02 o 
   0  -3  16       15.24       13.01      4.21 o 
   1  -3  16       57.46       55.89      5.55 o 
   2  -3  16        0.69        3.59      4.25 o 
   3  -3  16       91.67       78.10     12.23 o 
  -3  -2  16      199.77      206.18     15.18 o 
  -2  -2  16       25.01       26.61      4.26 o 
  -1  -2  16      248.02      256.15      7.99 o 
   0  -2  16        1.89       -0.10      3.69 o 
   1  -2  16      313.47      327.47     10.57 o 
   2  -2  16        0.15       -0.34      4.14 o 
   3  -2  16      404.07      453.76     27.73 o 
  -3  -1  16       13.01        8.91      3.86 o 
  -2  -1  16       37.83       37.77      4.41 o 
  -1  -1  16       87.77       87.78      6.09 o 
   0  -1  16      350.85      357.93     11.15 o 
   1  -1  16       40.36       48.79      4.59 o 
   2  -1  16       40.95       38.47      4.86 o 
   3  -1  16       80.14       91.11      7.11 o 
  -3   0  16       66.79       68.57      5.84 o 
  -2   0  16       13.64       13.66      4.33 o 
  -1   0  16       89.87       91.20      5.10 o 
   0   0  16       69.19       81.30      4.85 o 
   1   0  16      177.10      185.85      7.47 o 
   2   0  16       11.95       13.02      4.46 o 
   3   0  16      222.17      222.65     18.49 o 
  -3   1  16      108.50       99.46      6.10 o 
  -2   1  16        0.01        0.09      5.07 o 
  -1   1  16      336.17      345.49      8.75 o 
   0   1  16       70.00       71.24      5.51 o 
   1   1  16       43.02       43.39      4.16 o 
   2   1  16       10.55        8.34      4.65 o 
  -4   2  16       23.33       26.62      9.35 o 
  -3   2  16        0.83       -0.09      4.39 o 
  -2   2  16       83.46       84.95      6.40 o 
  -1   2  16        1.52        1.03      3.70 o 
   0   2  16       77.99       78.08      5.47 o 
   1   2  16       27.33       37.94      4.76 o 
   2   2  16       20.71       13.33      5.30 o 
  -3   3  16       74.12       77.06      5.64 o 
  -2   3  16       10.70       10.91      4.45 o 
  -1   3  16       48.30       48.00      5.46 o 
   0   3  16       67.14       66.13      6.92 o 
   1   3  16       28.32       30.10      6.20 o 
   2   3  16       54.80       57.83     10.19 o 
  -3   4  16       27.94       28.65      9.49 o 
  -2   4  16       22.65       26.99      6.31 o 
  -1   4  16       62.32       64.51      8.45 o 
   0   4  16        8.69        8.78      8.05 o 
   1   4  16       16.89        8.94      7.23 o 
  -1   5  16        2.99        2.68      7.87 o 
   1  -5  17       16.32       14.27      7.28 o 
   0  -4  17       45.11       48.08      6.68 o 
   1  -4  17        1.94        1.75      5.01 o 
   2  -4  17        0.03        1.33      5.71 o 
  -1  -3  17       28.13       21.07      6.23 o 
   0  -3  17        8.20        8.06      4.18 o 
   1  -3  17        0.37        4.35      4.05 o 
   2  -3  17       13.63       15.51      4.65 o 
  -2  -2  17      193.98      252.98     16.02 o 
  -1  -2  17      383.75      415.17     15.11 o 
   0  -2  17        8.35        8.64      4.84 o 
   1  -2  17       19.18       14.20      4.34 o 
   2  -2  17       99.18      107.44      7.21 o 
  -2  -1  17      124.26      145.06      6.92 o 
  -1  -1  17        0.53        1.84      4.22 o 
   0  -1  17       48.98       52.42      5.22 o 
   1  -1  17        0.05        0.26      4.09 o 
   2  -1  17      107.43      118.50      6.58 o 
  -2   0  17      232.28      250.57      9.88 o 
  -1   0  17       17.67       17.50      4.39 o 
   0   0  17      215.72      244.48      7.75 o 
   1   0  17        0.28        0.11      4.27 o 
   2   0  17      352.23      372.91     12.18 o 
  -2   1  17        4.28        0.40      4.44 o 
  -1   1  17      229.75      239.73      9.49 o 
   0   1  17       65.68       61.10      5.35 o 
   1   1  17       40.27       35.02      4.95 o 
   2   1  17      152.25      169.97     15.23 o 
  -3   2  17        0.18       -4.29      8.12 o 
  -2   2  17       86.98       91.65      6.85 o 
  -1   2  17       35.55       34.86      4.90 o 
   0   2  17      156.70      157.73      7.89 o 
   1   2  17       10.14        9.91      4.46 o 
  -3   3  17        1.44        1.81      7.84 o 
  -2   3  17      216.14      216.85      9.46 o 
  -1   3  17      127.75      135.70      7.40 o 
   0   3  17        8.73        4.47      8.57 o 
  -1   4  17       49.02       62.09      7.51 o 
  -1  -3  18       52.05       54.65     10.04 o 
   0  -3  18       24.88       24.66      6.04 o 
   1  -3  18        9.60       16.12      7.94 o 
   0  -2  18        0.32        1.67      4.92 o 
   1  -2  18        5.09        2.65      6.39 o 
  -2  -1  18       15.40       12.03      7.68 o 
  -1  -1  18       12.56        6.25      5.36 o 
   0  -1  18        4.35        3.28      4.29 o 
   1  -1  18        4.89        1.05      4.39 o 
  -2   0  18      325.00      388.45     20.63 o 
  -1   0  18        1.24       -1.10      4.34 o 
   0   0  18        6.14        4.36      4.15 o 
   1   0  18       40.86       43.79      7.02 o 
  -2   1  18       12.16        5.54      8.50 o 
  -1   1  18       30.82       34.72      5.31 o 
   0   1  18        0.11        2.41      3.69 o 
   1   1  18       85.36       80.46      8.14 o 
  -2   2  18       38.06       39.10     10.17 o 
  -1   2  18       96.77       98.49      6.03 o 
   0   2  18        0.10       -1.15      5.04 o 
  -1   3  18       62.66       62.82      7.62 o 
   0   0  19       12.78       -0.65      7.77 o 
                                                 
